# Supplementary material for: The risk of tuberculosis disease in rheumatoid arthritis patients on biologics and targeted therapy: A 15-year real world experience in Taiwan
Source: PLoS One. 2017 Jun 1;12(6):e0178035. doi: 10.1371/journal.pone.0178035 (PMC5453436; doi:10.1371/journal.pone.0178035)
Supplement: S1 Dataset — (XLSX) [file pone.0178035.s003.xlsx]

## Sheet: Sheet1
Dx_Age	Bio_Age	Dis_duration_Y	Bio_duration	Gender	BIO	TB_Hx	Latent_TB_INH2	TB	Pulmonary_TB_Dx2	Extrapulmonary_TB_Dx2	SSZ2	MTX2	LEF2	HCQ2	CSA2	AZA2	CKD	HTN	DM	Hyperlipid	CVA	CAD	ICH	CVD	Anemia	Pd_eq_day
52	60	14.2055	2086	1	2	0	1	0	0	0	0	1	1	1	0	0	0	0	0	0	0	0	0	0	0	2.5278
59	61	2.86027	148	1	1	0	0	0	0	0	1	1	0	1	0	0	0	0	0	0	0	0	0	0	0	10.6419
58	63	5.35068	196	1	5	0	0	0	0	0	0	1	0	1	0	0	0	0	0	0	0	0	0	0	0	8.03571
45	52	15.6274	2855	1	2	0	0	0	0	0	0	1	0	0	0	0	0	0	0	0	0	0	0	0	0	0.392294
53	63	15.1644	1988	1	1	0	1	0	0	0	1	1	0	1	0	0	0	0	1	0	0	0	0	0	1	4.39638
37	45	15.5288	2429	1	2	0	0	0	0	0	0	1	0	0	0	0	0	0	0	0	0	0	0	0	1	7.5669
37	40	3.91507	253	1	3	0	0	0	0	0	1	0	0	1	1	0	0	0	0	0	0	0	0	0	0	9.54545
56	57	2.66575	763	1	3	0	1	0	0	0	1	1	0	1	0	0	0	0	0	0	0	0	0	0	1	0.59633
51	59	9.13973	154	1	2	0	0	0	0	0	1	1	0	1	1	0	0	0	0	0	0	0	0	0	1	26.8182
42	50	9.76712	642	1	2	0	1	0	0	0	0	1	0	0	0	0	0	0	0	0	0	0	0	0	1	5.66199
62	63	1.33425	0	1	5	0	0	0	0	0	0	0	0	0	0	0	0	0	0	0	0	0	0	0		0.000000000000000
56	58	2.11233	224	2	2	0	1	0	0	0	0	1	0	1	0	0	0	0	0	0	0	0	0	0	0	5.9375
47	54	9.00548	462	1	1	0	0	0	0	0	0	1	0	1	0	0	0	0	0	0	0	0	0	0	0	9.62771
54	60	7.30685	392	1	1	0	0	1	1	0	0	1	0	0	0	0	0	0	0	0	0	0	0	0	0	8.57143
47	55	15.6548	2779	1	1	0	0	0	0	0	1	1	1	1	0	0	0	1	0	0	0	0	0	0	1	7.75819
51	51	0.191781	65	1	2	1	0	0	0	0	0	1	0	0	0	0	0	0	0	0	0	0	0	0		0.000000000000000
60	67	11.6795	1694	1	1	0	0	0	0	0	1	1	0	1	0	0	0	1	0	0	0	0	0	0	0	8.56848
50	60	15.6	1809	1	2	0	0	0	0	0	1	1	0	1	0	0	0	0	0	0	0	0	0	0	1	7.77944
63	71	11.7945	1302	1	2	0	0	0	0	0	1	1	1	1	0	0	1	0	0	0	0	1	0	1	1	8.0914
51	58	13.9534	2603	1	2	1	0	0	0	0	1	0	0	0	0	0	0	0	0	0	0	0	0	0	1	4.24894
44	52	13.4356	2002	1	2	0	1	0	0	0	1	1	0	0	0	0	0	0	0	0	0	0	0	0	0	4.21079
70	73	3.74247	119	1	1	1	0	0	0	0	1	1	0	0	1	0	0	0	0	0	0	0	0	0	1	9.53782
36	37	2.23288	365	1	2	0	0	0	0	0	1	1	1	1	0	0	0	1	0	0	0	0	0	0	0	13.8082
48	57	11.2877	728	1	4	0	0	0	0	0	1	0	0	0	0	0	1	0	0	0	0	0	0	0	1	8.36538
51	58	13.0904	2233	1	2	0	0	0	0	0	0	0	0	1	0	0	0	0	0	0	0	0	0	0	0	2.52351
48	57	15.6164	2294	1	2	0	0	0	0	0	0	1	0	0	0	0	0	0	0	0	0	0	0	0	1	7.83021
53	54	4.43288	1253	1	2	0	0	0	0	0	1	1	0	1	0	0	0	0	0	0	0	0	0	0	0	3.59138
51	55	4.2274	119	1	1	0	0	0	0	0	1	1	0	1	1	0	0	0	0	0	0	0	0	0		10.5882
58	66	9.26301	308	1	1	0	0	0	0	0	1	1	1	0	0	0	0	0	0	0	0	0	0	0	0	24.5455
59	59	2.13699	619	1	3	0	0	0	0	0	1	1	1	0	0	0	0	0	0	0	0	0	0	0	1	5.01616
39	48	14.0356	1890	1	2	0	0	0	0	0	1	0	1	1	0	0	0	0	0	0	0	0	0	0	1	1.54762
45	52	15.5836	2827	1	1	0	1	1	1	0	1	1	0	1	0	0	0	0	0	0	0	0	0	0	1	5.16272
60	68	9.32603	392	1	1	0	0	0	0	0	1	1	0	0	0	0	0	0	0	0	0	0	0	0	0	7.14286
46	54	15.5342	2602	1	2	0	0	0	0	0	0	1	1	1	0	0	0	0	0	0	0	0	0	0	1	7.59992
49	55	14.1342	2919	1	1	0	0	0	0	0	1	1	0	1	0	0	0	0	0	0	0	0	0	0	0	5.28777
68	75	8.07945	112	2	1	0	1	1	1	0	1	1	0	1	0	0	0	1	0	0	0	0	0	0	1	6.25
53	57	5.61644	336	1	4	0	0	0	0	0	0	1	0	0	0	0	0	0	0	0	0	0	0	0	1	6.04167
64	67	5.40822	576	1	1	0	0	0	0	0	1	1	0	1	1	0	0	0	0	0	0	1	0	1		9.4184
42	56	15.5863	558	2	1	1	0	0	0	0	1	0	0	0	0	0	0	0	0	1	0	0	0	0	0	0.000000000000000
49	50	2.52329	557	1	1	0	0	0	0	0	1	1	0	1	0	0	0	0	0	0	0	0	0	0	1	5.34111
50	55	6.66027	376	1	2	0	0	0	0	0	0	1	0	0	0	0	0	0	0	0	0	0	0	0	1	9.02926
56	56	1.01644	140	1	5	0	1	0	0	0	0	0	0	0	0	0	0	0	0	0	0	0	0	0	0	7.5
54	64	10.811	233	2	2	0	0	0	0	0	1	1	0	1	1	0	0	0	0	0	0	1	0	1	1	5.48498
64	68	5.5863	665	1	1	0	0	0	0	0	1	1	0	1	0	0	0	0	0	0	0	0	0	0	1	8.85714
43	45	1.78356	179	2	1	0	0	0	0	0	0	1	0	1	0	1	0	0	0	0	0	0	0	0	0	32.8771
48	57	15.5534	2121	1	2	0	1	0	0	0	1	1	0	1	0	0	0	1	0	0	0	1	0	1	1	5.31825
49	62	14.1918	252	1	2	0	0	0	0	0	0	0	1	0	0	0	0	0	0	0	0	0	0	0	1	5
46	49	8.34521	1857	1	1	0	0	0	0	0	1	1	1	1	0	0	0	0	0	0	0	0	0	0	1	4.45611
66	68	3.15342	301	1	1	0	0	0	0	0	0	1	0	1	0	0	0	0	0	0	0	0	0	0	1	9.06977
42	48	10.7068	1890	1	1	0	0	0	0	0	1	1	0	1	1	0	0	0	0	0	0	0	0	0	1	0.314815
51	52	1.08493	0	2	1	0	1	0	0	0	0	0	0	0	0	0	0	0	0	0	0	0	0	0		0.000000000000000
43	44	7.45205	2282	1	2	0	1	0	0	0	1	1	1	1	0	0	0	0	0	0	0	0	0	0	1	5.08764
55	59	3.62466	0	1	1	0	0	0	0	0	0	0	0	0	0	0	0	0	0	0	0	0	0	0		0.000000000000000
24	35	15.6274	1378	1	2	0	1	0	0	0	1	0	0	1	0	0	0	0	0	0	0	0	0	0	1	9.74964
56	62	5.89315	259	2	1	0	0	0	0	0	1	1	0	1	1	0	0	0	0	0	0	0	0	0	0	9.72973
38	39	6.27123	2030	2	1	0	0	0	0	0	1	1	0	1	0	0	0	0	0	0	0	0	0	0	1	6.96552
56	67	12.0247	52	1	2	0	0	0	0	0	0	0	1	0	0	0	0	1	0	0	0	1	0	1	1	10.7692
51	59	9.43014	523	1	2	0	1	0	0	0	1	1	0	0	0	0	0	1	0	0	0	0	0	0	1	6.826
66	69	2.91507	112	1	1	0	0	0	0	0	1	1	0	1	0	0	0	0	0	0	0	0	0	0	1	7.5
58	58	4.33425	1358	1	1	0	1	0	0	0	1	1	0	1	0	0	0	0	0	0	0	0	0	0	1	7.08395
51	55	9.72329	2086	1	2	0	0	0	0	0	1	1	0	0	0	0	0	0	0	0	0	0	0	0	1	2.77325
46	48	8.76164	2720	2	1	0	1	0	0	0	1	1	0	1	0	0	0	0	0	0	0	0	0	0	0	9.12316
61	62	2.0137	409	1	1	0	1	0	0	0	1	1	0	1	0	0	0	0	0	0	0	0	0	0	0	10.1222
57	64	14.1671	2427	2	1	0	1	0	0	0	0	1	0	0	0	0	1	0	0	0	0	0	0	0	0	10.7808
59	66	7.37534	256	2	5	0	0	0	0	0	1	1	0	1	0	0	0	0	0	0	0	0	0	0	1	6.5625
50	57	11.2219	1267	2	2	0	0	0	0	0	0	1	0	0	0	0	0	1	0	0	0	0	0	0	1	9.63694
78	79	3.79178	929	2	2	0	1	0	0	0	0	0	0	1	0	0	0	0	0	0	0	0	0	0	0	4.83315
53	56	3.93973	84	1	1	0	0	0	0	0	1	1	0	1	0	0	0	0	0	0	0	0	0	0		10
71	79	12.7288	1699	1	1	0	0	0	0	0	0	0	0	1	0	0	0	0	0	0	0	0	0	0	1	4.79576
51	63	15.4521	1064	1	5	0	0	0	0	0	1	0	1	1	0	0	0	0	0	0	0	0	0	0	1	0.526316
70	71	2.07123	525	2	1	0	0	0	0	0	0	1	0	1	0	0	1	0	0	0	0	0	0	0	1	7.33333
49	61	11.7123	140	1	2	0	1	0	0	0	0	0	1	1	0	0	0	0	0	0	0	0	0	0	0	0.000000000000000
34	44	11.8384	672	1	2	0	0	0	0	0	0	0	1	0	0	1	0	0	0	0	0	0	0	0	1	4.01786
46	53	10.7781	1113	1	2	0	0	0	0	0	1	1	0	0	0	0	0	0	0	0	0	0	0	0	1	4.65409
42	50	8.35616	355	1	1	0	1	0	0	0	0	1	0	1	0	0	0	0	0	0	0	0	0	0	1	4.33803
45	52	12.8411	1878	1	1	0	0	0	0	0	0	1	0	0	0	0	0	0	0	0	0	0	0	0	1	5.17039
52	55	10.1507	2746	1	2	0	1	0	0	0	0	1	0	0	0	0	0	0	0	0	0	0	0	0	1	3.93117
58	58	1.34247	378	2	1	0	0	0	0	0	0	1	0	1	0	0	0	0	0	0	0	0	0	0	1	17.1296
10	23	15.5178	817	2	4	0	0	0	0	0	1	1	0	0	0	0	0	0	0	0	0	0	0	0	0	7.71114
52	54	5.84384	1533	2	1	0	0	0	0	0	1	1	0	1	0	0	0	0	0	0	0	0	0	0	1	4.84018
56	60	3.84932	131	1	5	1	1	0	0	0	0	1	0	1	0	0	0	0	1	0	0	0	0	0	1	17.0992
51	56	7.72329	1225	1	1	0	1	0	0	0	0	0	1	1	0	0	0	0	0	0	0	0	0	0	1	1.94286
39	52	14.8055	847	1	2	0	0	0	0	0	0	0	0	1	0	0	0	0	0	0	0	0	0	0	0	2.31405
63	66	8.4137	1995	2	2	0	0	0	0	0	1	0	1	0	0	0	0	0	0	0	0	0	0	0	0	1.73684
69	74	5.98904	555	2	5	0	0	0	0	0	1	1	0	0	0	0	0	1	1	0	0	0	0	0	1	10.7838
55	60	9.30959	1348	1	1	0	0	0	0	0	0	1	0	1	1	0	0	0	0	0	0	0	0	0	1	2.28487
49	60	15.5726	1402	1	1	0	0	0	0	0	1	1	0	1	0	0	0	0	0	0	0	0	0	0	0	9.78602
52	52	1.07123	347	2	1	0	0	0	0	0	1	1	1	1	0	0	0	0	0	0	0	0	0	0	1	5.92219
58	65	11.2822	1351	1	2	0	0	0	0	0	1	1	0	1	0	0	0	0	0	0	0	0	0	0	1	6.08808
58	58	1.90411	336	1	2	0	1	0	0	0	0	1	1	1	0	1	0	0	0	0	0	0	0	0	1	8.61607
59	68	11.7781	973	1	2	0	0	0	0	0	0	1	0	0	0	0	1	0	0	0	0	0	0	0	1	10.0545
40	44	11.0986	2551	1	1	0	1	0	0	0	0	1	0	0	0	0	0	0	0	0	0	0	0	0	1	2.55782
39	42	5.21096	873	1	2	0	0	0	0	0	0	1	0	0	0	0	0	0	0	0	0	0	0	0	1	0.801833
78	87	9.24658	54	2	1	0	0	0	0	0	0	0	1	0	0	0	1	0	0	0	0	0	0	0	1	11.6667
63	64	7.97808	2690	1	2	0	1	0	0	0	1	1	0	1	0	0	0	0	0	0	0	0	0	0	1	4.58922
32	41	10.4712	294	1	2	0	1	0	0	0	0	1	0	1	0	0	0	0	0	0	0	0	0	0	0	0.000000000000000
54	63	8.90411	112	1	2	0	0	0	0	0	0	1	0	0	0	0	0	0	0	0	0	0	0	0	0	6.25
57	65	8.54795	194	1	1	0	0	0	0	0	0	0	0	0	0	0	0	0	0	0	0	0	0	0	0	10.1031
67	70	8.18356	1937	2	1	0	0	0	0	0	0	0	1	1	0	0	0	0	0	0	0	0	0	0	1	5.56531
51	64	15.5671	645	1	4	0	0	0	0	0	0	0	1	1	0	0	0	0	0	0	0	0	0	0	0	4.39922
41	50	9.21096	56	1	1	0	0	0	0	0	1	0	0	1	0	0	0	0	0	0	0	0	0	0	0	10
55	63	14.6438	2359	1	2	0	0	0	0	0	1	1	0	1	0	0	0	0	0	0	0	0	0	0	0	5.97414
56	67	11.9233	252	1	1	0	1	0	0	0	0	1	0	1	0	0	0	0	0	0	0	0	0	0	1	5.38095
47	54	9.07945	506	1	2	0	1	0	0	0	0	1	0	0	0	0	0	1	0	0	1	0	0	1	1	10
47	56	11.5589	889	1	2	0	0	0	0	0	0	0	1	1	0	0	0	0	0	0	0	0	0	0	1	16.7323
36	45	15.6137	2156	1	2	0	0	0	0	0	1	0	1	1	0	0	0	0	0	0	0	0	0	0	1	4.74026
56	60	3.5589	81	1	3	0	0	0	0	0	0	1	1	1	0	0	0	0	0	0	0	0	0	0	1	15.5556
69	70	3.87945	1178	1	3	0	0	0	0	0	1	0	1	0	0	0	0	0	0	0	0	0	0	0	0	5.70458
20	21	1.43836	196	1	2	0	0	0	0	0	1	1	0	0	0	0	0	0	0	0	0	0	0	0	0	2.85714
57	59	5.53973	1288	1	1	0	0	0	0	0	0	1	0	1	0	0	0	0	0	0	0	0	0	0	0	4.75543
34	37	5.46575	700	1	3	0	0	0	0	0	1	1	0	1	0	0	0	0	0	0	0	0	0	0	1	2.9
56	56	5.40822	1848	1	1	1	1	1	0	1	1	1	0	1	0	0	0	0	0	0	0	0	0	0	0	0.792749
57	59	5.36986	1274	1	4	0	0	0	0	0	0	1	0	0	0	0	0	0	1	1	0	0	0	0	1	9.36813
76	76	2.53425	595	1	4	0	0	0	0	0	0	1	0	0	0	0	0	0	0	0	0	0	0	0	0	3.76471
41	42	0.827397	0	1	2	0	0	0	0	0	0	0	0	0	0	0	0	0	0	0	0	0	0	0	1	0.000000000000000
67	70	5.38904	829	1	5	0	1	0	0	0	0	1	0	0	1	0	0	0	0	0	0	0	0	0	1	1.49578
44	44	2.91507	861	1	1	0	0	0	0	0	1	1	0	1	0	0	0	0	0	0	0	0	0	0	1	7.39837
33	34	5.21644	1365	1	2	0	0	0	0	0	0	1	0	1	0	1	0	0	0	0	0	0	0	0	1	1.10623
29	29	2.47397	623	1	1	0	0	0	0	0	0	0	0	1	1	0	0	0	0	0	0	0	0	0	1	0.449438
58	58	1.87671	473	1	2	0	0	0	0	0	1	0	0	1	0	0	0	0	0	0	0	0	0	0	1	32.7801
57	57	4.25205	1377	1	1	0	0	0	0	0	0	1	1	0	0	0	0	0	0	0	0	0	0	0	1	0.000000000000000
12	14	2.43562	236	2	1	0	0	0	0	0	0	1	1	0	0	0	0	0	0	0	0	0	0	0	1	1.75847
56	57	5.11233	1565	1	1	0	0	0	0	0	1	1	0	1	0	0	0	0	0	0	0	0	0	0	0	6.10543
36	39	4.9863	812	2	1	0	1	0	0	0	1	1	0	1	0	0	0	0	0	0	0	0	0	0	0	4.56897
49	54	5.08493	99	1	5	0	0	0	0	0	0	1	0	1	0	0	0	0	0	0	0	0	0	0	0	2.65657
60	60	2.32055	758	1	2	0	0	0	0	0	1	1	0	1	0	0	0	0	0	0	0	0	0	0	1	4.43272
48	49	1.51507	308	2	1	0	0	0	0	0	1	1	0	1	0	0	0	0	0	0	0	0	0	0	1	6.81818
53	55	5.02466	1290	2	4	0	0	0	0	0	0	1	0	0	0	0	0	0	0	0	0	0	0	0	0	4.99225
35	38	5.00548	797	2	5	0	0	0	0	0	0	1	0	1	1	0	0	0	0	0	0	0	0	0	0	2.1079
51	53	4.79452	1065	1	5	0	0	0	0	0	0	1	0	1	0	0	0	0	0	0	0	0	0	0	0	3.12207
43	44	3.30685	595	1	1	0	0	0	0	0	0	1	0	1	0	0	0	0	0	0	0	0	0	0	1	2.52941
50	51	4.71781	1365	1	1	0	0	0	0	0	1	0	0	1	1	0	0	0	0	0	0	0	0	0	1	3.28205
58	59	4.60274	1386	1	2	0	0	0	0	0	0	1	0	1	0	0	0	0	0	0	0	0	0	0	1	4.79798
43	44	4.59726	1218	1	2	0	0	0	0	0	0	1	1	1	0	0	0	0	0	0	0	0	0	0	1	4.42529
48	56	12.0411	1315	1	2	0	0	0	0	0	0	1	0	1	0	0	0	0	0	0	0	0	0	0	0	2.68821
40	45	5.86849	0	1	1	0	0	0	0	0	0	0	0	0	0	0	0	0	0	0	0	0	0	0		0.000000000000000
27	28	6.09041	1924	2	1	0	0	0	0	0	1	1	0	1	0	0	0	0	0	0	0	0	0	0	0	6.4579
44	53	15.6438	2156	1	2	0	0	0	0	0	1	1	0	1	0	0	0	0	0	0	0	0	0	0	0	5.04406
47	47	4.38356	1383	1	2	0	0	0	0	0	1	1	0	1	1	0	0	0	0	0	0	0	0	0	0	5.57845
37	40	3.95068	84	1	1	0	0	0	0	0	1	1	0	1	1	0	0	0	0	0	0	0	0	0	0	12.1429
68	70	1.59178	84	1	2	0	0	1	1	0	0	1	0	0	0	0	0	0	0	0	0	0	0	0	0	9.16667
24	25	9.49041	2842	1	1	0	0	0	0	0	1	1	0	1	0	0	0	0	0	0	0	0	0	0	1	1.6689
26	31	5.35342	155	1	2	0	0	0	0	0	1	1	0	1	1	1	0	0	0	0	0	0	0	0	1	15.0323
35	36	9.33973	2947	1	1	0	0	0	0	0	1	1	0	1	0	0	0	0	0	0	0	0	0	0	1	2.51544
25	33	9.24932	355	1	1	0	0	0	0	0	1	0	0	1	1	0	0	0	0	0	0	0	0	0	1	9.26761
44	50	7.28767	418	1	3	0	0	0	0	0	0	1	1	1	1	0	0	0	0	0	0	0	0	0	0	1.84211
44	47	3.22192	0	1	2	0	1	0	0	0	0	0	0	0	0	0	1	0	0	0	0	0	0	0	1	0.000000000000000
25	27	6.95342	1767	1	1	0	1	0	0	0	1	1	0	1	0	0	0	0	0	0	0	0	0	0	0	2.17883
63	65	9.39452	2779	2	1	0	0	0	0	0	1	1	0	1	0	0	0	0	0	0	0	0	0	0	0	1.88917
24	26	9.39726	2788	1	2	0	1	0	0	0	1	1	1	1	0	0	0	0	0	0	0	0	0	0	0	3.90423
65	70	5.1863	168	1	5	0	1	0	0	0	0	1	1	0	0	0	0	0	0	1	0	0	0	0	1	3.33333
58	59	9.26301	2856	2	1	0	0	0	0	0	1	0	1	1	0	0	0	0	0	0	0	0	0	0	0	0.000000000000000
56	57	9.09041	3064	1	1	0	0	0	0	0	0	1	1	1	0	0	0	0	0	0	0	0	0	0	1	2.14034
59	61	3.50685	588	1	4	0	1	0	0	0	0	1	0	1	0	0	0	0	0	0	0	0	0	0	1	4.01361
67	68	9.09589	2956	1	1	0	0	0	0	0	0	1	0	0	0	0	0	0	0	0	0	0	0	0	1	2.87145
27	33	6.09315	168	2	1	0	0	0	0	0	1	1	0	0	0	0	0	0	0	0	0	0	0	0	0	10
34	38	4.43014	245	1	1	0	0	0	0	0	1	0	1	1	0	0	0	0	0	0	0	0	0	0	1	11.2653
34	41	8.56712	642	1	2	0	1	0	0	0	0	1	0	1	0	0	0	0	0	0	0	0	0	0	1	1.96262
55	55	4.25753	1393	1	1	1	0	1	0	1	0	1	0	0	0	0	0	0	0	0	0	0	0	0	0	2.30294
44	51	8.83288	753	2	1	0	0	0	0	0	1	1	0	1	0	0	1	0	0	0	0	0	0	0	0	0.000000000000000
51	54	8.29863	1937	1	2	0	1	0	0	0	0	0	0	1	0	0	0	0	0	0	0	0	0	0	1	6.64946
22	25	8.67945	2142	2	2	0	0	0	0	0	1	1	0	1	0	0	0	1	0	0	0	0	0	0	0	2.77778
53	56	8.68767	2156	1	1	0	1	0	0	0	1	1	0	1	0	0	0	0	0	0	0	0	0	0	0	1.07143
53	56	2.21644	28	2	2	0	0	0	0	0	0	0	0	0	1	0	0	1	0	0	1	0	0	1		0.000000000000000
28	28	8.60548	2805	1	1	0	0	0	0	0	1	1	0	1	1	0	0	0	0	0	0	0	0	0	1	10.2941
56	57	3.50137	706	2	2	0	1	0	0	0	1	1	1	1	0	0	0	0	0	0	0	0	0	0	1	19.3343
25	30	8.58082	1022	1	5	0	0	0	0	0	0	1	1	1	0	1	0	0	0	0	0	0	0	0	1	6.44814
44	46	4.72055	807	2	2	0	1	0	0	0	1	0	1	1	0	0	0	0	0	0	0	0	0	0	0	10.8216
57	61	5.98356	474	1	2	0	0	0	0	0	0	1	0	0	0	0	0	0	0	1	0	0	0	0	1	4.43038
20	23	8.2274	1706	1	1	0	0	0	0	0	1	1	0	1	0	0	0	0	0	0	0	0	0	0	0	11.8376
43	45	5.38904	1029	1	1	0	1	0	0	0	1	1	0	1	0	0	0	0	0	0	0	0	0	0	1	2.82799
52	57	7.36164	867	1	1	0	0	0	0	0	1	1	1	1	0	0	0	0	0	0	0	0	0	0	0	5.32872
48	53	8.35616	1076	1	3	0	0	0	0	0	0	1	0	0	0	1	0	0	0	0	0	0	0	0	0	2.31413
20	27	8.24384	370	2	1	0	0	0	0	0	1	0	0	1	1	0	0	0	0	0	0	0	0	0	0	7.56757
65	66	1.74247	312	2	1	0	0	0	0	0	1	1	1	1	1	0	0	0	0	0	0	0	0	0	0	14.8077
78	78	1.24658	371	1	1	0	0	0	0	0	1	1	0	1	0	0	0	0	0	0	0	0	0	0	0	46.9084
34	39	8.30959	1295	1	4	0	0	0	0	0	0	1	0	1	0	1	0	0	0	0	0	0	0	0	1	7.38996
44	55	12.4603	516	1	1	0	0	0	0	0	0	1	0	0	0	0	0	0	0	0	0	0	0	0	0	3.25581
56	69	14.6603	665	1	1	0	1	0	0	0	0	0	0	0	0	0	0	0	0	1	0	0	0	0	1	5.47368
31	38	7.26301	332	1	2	0	0	0	0	0	0	1	0	1	1	0	0	0	0	0	0	0	0	0	1	7.66566
42	48	8.4	679	1	1	1	0	0	0	0	0	0	1	0	0	0	0	0	0	0	0	0	0	0	1	5.7511
58	66	15.5973	2613	1	1	0	0	0	0	0	1	1	0	1	1	0	1	0	0	0	1	0	0	1	1	3.65672
53	62	10.2603	140	1	1	0	1	0	0	0	0	1	0	0	0	0	0	0	0	0	0	0	0	0	0	5
62	65	3.03014	119	1	5	0	0	0	0	0	0	0	1	1	0	0	0	1	0	0	0	0	0	0	1	6.68067
40	54	15.5315	468	1	1	0	0	0	0	0	1	0	0	1	0	0	0	0	0	0	0	0	0	0	1	3.44017
50	50	0.871233	31	1	3	0	0	0	0	0	0	0	0	0	0	0	0	0	0	0	0	0	0	0	0	4.51613
51	60	12.0438	1078	2	1	0	1	0	0	0	1	1	0	1	0	0	0	0	0	0	0	0	0	0	0	5.97403
63	68	10.4082	1722	1	2	0	0	0	0	0	1	1	1	1	1	0	0	0	0	0	0	0	0	0	1	7.84843
52	53	1.14795	224	1	3	0	0	0	0	0	0	1	0	0	0	0	0	0	0	0	0	0	0	0	1	5.98214
48	52	11.1425	2392	1	2	0	0	0	0	0	1	1	0	0	1	0	0	0	0	0	0	0	0	0	1	2.08528
39	49	15.6329	1814	1	1	0	0	0	0	0	1	1	0	1	0	0	0	0	0	0	0	0	0	0	1	5.8462
41	49	8.5589	355	1	1	0	1	0	0	0	0	1	0	1	0	0	0	1	0	0	0	0	0	0	0	4.33803
19	32	15.5479	743	2	5	0	0	0	0	0	0	1	0	1	0	0	0	0	0	0	0	0	0	0	0	4.89906
49	56	11.7808	1610	1	1	0	0	0	0	0	0	1	0	0	1	0	0	0	0	0	0	0	0	0	1	5.02174
40	41	5.54521	1449	1	1	0	0	0	0	0	0	1	0	0	0	0	0	0	0	0	0	0	0	0	1	2.27053
42	46	4.19452	84	1	1	0	0	0	0	0	0	1	0	1	0	0	0	0	0	0	0	0	0	0		15
61	71	10.9205	112	2	1	0	0	0	1	0	1	1	0	1	0	0	0	0	0	0	0	0	0	0	0	9.375
40	49	15.5781	2137	1	2	0	0	0	0	0	1	1	0	0	0	0	0	0	0	0	0	0	0	0	1	0.802527
56	57	3.03014	705	1	2	0	0	0	0	0	0	1	0	0	0	0	0	0	0	0	0	0	0	0	1	3.05674
48	62	15.5863	448	1	5	0	1	0	0	0	0	0	1	1	0	0	0	0	0	0	0	0	0	0	0	3.00223
55	64	10.5178	516	1	1	0	0	1	0	1	0	1	1	1	0	0	1	0	0	0	0	0	0	0	1	3.42636
35	49	14.7644	287	2	3	0	0	0	0	0	0	1	1	1	1	0	0	0	0	0	0	0	0	0	1	8.44948
48	58	10.1233	84	1	5	0	1	0	0	0	0	1	0	1	0	0	0	0	0	0	0	0	0	0	1	2.5
38	39	0.517808	0	1	2	0	1	0	0	0	0	0	0	0	0	0	0	0	0	0	0	0	0	0	0	0.000000000000000
66	76	13.7945	1629	1	2	0	0	0	0	0	0	1	0	0	0	0	0	1	0	1	0	0	0	0	1	3.35175
65	65	2.53151	645	1	4	0	0	0	0	0	1	1	1	1	0	0	0	0	0	0	0	0	0	0	1	3.62791
33	44	13.3836	930	1	5	0	0	0	0	0	0	1	0	1	0	0	0	1	0	0	0	0	0	0	1	1.95699
49	56	10.0795	1175	1	1	0	0	0	0	0	1	1	1	0	0	0	0	0	0	0	0	0	0	0	1	8.8766
53	65	15.6548	1043	1	1	0	0	0	0	0	0	1	0	1	0	0	0	0	0	0	0	0	0	0	0	8.05369
54	64	10.6329	229	1	1	0	0	0	0	0	1	1	0	0	0	0	0	0	0	0	0	0	0	0	1	4.12664
36	43	8.55342	301	1	2	0	0	0	0	0	0	1	0	0	0	0	0	0	0	0	0	0	0	0	1	9.80066
37	44	11.2466	1220	1	2	0	0	0	0	0	1	1	0	0	0	0	0	0	0	0	0	0	0	0	1	10.1803
63	70	13.5918	2296	1	1	0	1	0	0	0	1	1	0	1	1	0	0	0	0	0	0	0	0	0	1	3.01307
41	47	6.1726	391	1	5	0	0	0	0	0	0	1	0	1	0	0	0	0	0	0	0	0	0	0	0	9.19437
59	66	10.1589	840	1	2	0	0	0	0	0	0	0	0	1	0	0	0	0	0	0	0	0	0	0	1	2.25
31	42	15.6274	1613	1	1	1	0	1	1	0	1	1	0	1	1	0	0	0	0	0	0	0	0	0	1	0.694358
25	32	14.1014	2310	2	2	0	0	0	0	0	0	1	0	1	0	0	0	1	0	0	0	0	0	0	0	11.1797
64	71	7.84658	224	1	2	0	0	0	0	0	1	0	0	0	0	0	1	0	0	0	1	0	0	1	1	9.6875
56	68	13.4247	605	1	1	0	0	0	0	0	1	1	1	1	0	0	0	0	0	1	0	0	0	0	1	4.39669
40	48	10.7041	840	1	1	0	0	0	0	0	0	1	0	0	0	0	0	0	0	0	0	0	0	0	1	1.83333
60	69	13.5014	1624	1	1	0	0	0	0	0	1	1	0	1	0	0	0	0	0	0	0	0	0	0	1	4.59052
56	64	9.13425	259	1	1	0	0	0	0	0	0	0	1	0	0	0	0	0	0	0	0	0	0	0	0	5.88803
48	51	4.10411	553	1	2	0	0	0	0	0	1	1	0	1	0	0	1	0	0	0	0	0	0	0	1	10.0542
55	68	13.3479	56	1	1	0	0	0	0	0	1	0	1	1	0	0	0	0	0	0	0	0	0	0	0	2.5
71	79	9.9589	588	2	1	0	1	0	0	0	0	1	0	0	0	0	0	0	0	0	0	0	0	0	0	5.95238
40	48	15.5863	2742	1	2	0	0	0	0	0	1	1	0	1	0	0	0	0	0	0	0	0	0	0	1	5.35011
20	27	15.0986	2812	2	2	0	0	0	0	0	1	1	0	1	0	0	0	1	0	0	0	0	0	0	0	4.04516
40	42	3.27671	417	1	1	0	0	0	0	0	1	1	0	1	0	0	0	0	0	0	0	0	0	0	1	0.335731
48	55	7.70959	0	1	2	0	0	0	0	0	0	0	0	0	0	0	0	0	0	0	0	0	0	0		0.000000000000000
26	36	15.6	1873	1	2	0	0	0	0	0	0	1	0	1	1	0	0	0	0	0	0	0	0	0	1	5.66471
41	44	4.81096	805	1	5	0	0	0	0	0	1	0	1	1	1	0	0	0	0	0	0	0	0	0	1	2.8882
57	58	6.89041	2226	1	1	0	0	0	0	0	1	1	0	1	0	0	0	0	0	0	0	0	0	0	0	5.77044
18	24	6.02466	192	1	2	0	0	0	0	0	0	1	0	0	0	0	0	0	0	0	0	0	0	0	1	3.64583
64	66	6.58082	1678	1	1	0	0	0	0	0	1	1	0	1	0	0	0	0	0	0	0	0	0	0	1	4.75566
68	72	5.31233	446	1	4	0	0	0	0	0	0	1	0	1	0	0	0	0	0	0	0	0	0	0	0	4.51794
24	29	6.75068	840	1	5	0	1	0	0	0	0	1	0	1	1	0	0	0	0	0	0	0	0	0	1	10.3131
49	61	13.8137	520	1	2	0	0	0	0	0	0	0	1	1	0	0	0	0	0	0	0	0	0	0	1	10.9038
53	57	4.28767	140	1	1	0	0	0	0	0	0	1	0	0	0	0	0	0	0	0	0	0	0	0		2
47	58	15.263	1383	1	2	0	0	0	0	0	0	1	1	1	0	1	0	0	0	0	0	0	0	0	1	6.85828
60	62	9.70411	2814	1	1	0	1	0	0	0	1	1	0	1	0	0	0	1	1	0	0	0	0	0	1	7.21393
21	30	12.1397	1127	2	1	0	0	0	0	0	1	0	1	1	1	0	0	0	0	0	0	0	0	0	0	5.34161
61	62	1.91233	364	1	2	0	0	1	1	0	0	1	0	0	1	0	0	0	0	0	0	0	0	0	1	10
61	76	15.5123	28	1	4	0	0	0	0	0	0	1	0	0	0	0	1	0	1	0	0	0	0	0	1	5
58	59	1.22192	203	1	3	0	0	0	0	0	1	1	0	1	1	0	0	0	0	0	0	0	0	0	0	11.0345
49	56	9.0274	504	1	2	0	1	0	0	0	0	1	0	0	0	0	0	1	0	0	0	0	0	0	0	6.96032
56	58	6.89315	1694	1	1	0	0	0	0	0	1	0	0	1	0	0	0	0	0	0	0	0	0	0	1	3.55372
73	74	1.09315	56	1	2	0	0	0	0	0	0	0	1	1	0	0	0	0	0	0	0	0	0	0	0	5
45	54	15.2603	1953	1	2	0	0	0	0	0	0	0	0	0	1	0	0	1	0	0	0	0	0	0	1	0.78853
59	67	15.537	2765	1	2	0	0	0	0	0	0	1	0	0	0	0	0	0	0	0	0	0	0	0	1	4.70886
59	63	4.15616	63	1	1	1	0	0	0	0	0	1	0	1	0	0	0	1	0	0	0	0	0	0		4.44444
76	81	6.5863	500	1	5	0	0	0	0	0	1	0	1	1	0	0	0	1	0	0	0	1	0	1	1	9.8
50	63	13.3041	224	1	5	0	1	0	0	0	1	1	0	1	0	0	0	0	0	0	0	0	0	0	0	6.64286
56	63	15.4959	2821	1	2	0	1	0	0	0	1	1	0	0	0	0	0	0	0	0	0	0	0	0	1	3.66714
51	54	15.5151	4257	1	1	0	0	0	0	0	1	1	0	1	1	0	0	0	0	0	0	0	0	0	1	6.23632
64	65	1.11233	140	1	2	0	1	1	1	0	0	1	0	0	0	0	0	0	0	0	0	0	0	0	1	10
20	30	13.6329	1156	1	2	0	0	0	0	0	1	1	0	1	0	0	0	0	0	0	0	0	0	0	1	1.72578
34	43	15.5863	2161	1	2	0	0	0	0	0	0	0	1	0	0	0	0	0	0	0	0	0	0	0	1	8.22767
43	51	14.9151	2674	1	2	0	1	0	0	0	0	1	0	1	0	0	0	0	0	0	0	0	0	0	1	2.92072
45	53	9.39726	273	1	1	0	0	0	0	0	0	1	0	1	1	0	0	0	0	0	0	0	0	0	0	5.49451
47	56	15.074	2163	1	2	0	0	0	0	0	0	1	0	0	0	0	0	0	0	0	0	0	0	0	0	2.5497
73	80	12.9068	1883	2	2	0	1	0	0	0	1	0	0	1	0	0	0	0	0	0	0	0	0	0	1	5.25757
56	60	4.1589	0	1	1	0	0	0	0	0	0	0	0	0	0	0	0	0	1	0	0	0	0	0		0.000000000000000
30	36	6.98082	305	1	1	0	0	0	0	0	1	0	0	1	0	0	0	0	0	0	0	0	0	0	0	2.98361
65	72	13.0438	1911	1	2	0	0	0	0	0	0	1	0	1	0	0	0	0	0	0	0	1	0	1	1	8.14129
51	56	13.1315	2856	1	1	0	0	0	0	0	1	1	0	1	0	0	0	0	0	0	0	0	0	0	1	4.74265
52	62	13.2	1267	1	2	0	0	0	0	0	1	0	1	1	0	0	0	1	0	0	0	0	0	0	1	0.927388
54	64	13.2137	1029	1	1	0	0	0	0	0	1	1	0	1	0	0	0	0	0	0	0	0	0	0	1	11.9728
37	38	2.55342	316	1	3	0	0	0	0	0	0	1	0	1	0	0	0	0	0	0	0	0	0	0	1	2.71519
72	76	5.1726	306	1	2	0	0	0	0	0	0	0	0	1	0	0	0	0	0	0	0	0	0	0	1	11.0621
73	79	6.36986	21	1	1	0	1	0	0	0	0	1	0	0	0	0	0	0	0	0	0	0	0	0	1	7.61905
63	64	3.10685	896	1	1	1	0	0	0	0	0	0	0	0	0	0	0	0	0	0	0	0	0	0	1	2.96875
37	46	10.726	336	1	1	0	0	0	0	0	1	0	0	1	1	0	0	0	0	0	0	0	0	0	1	2.5
54	58	4.27945	98	2	1	0	0	0	0	0	1	0	0	1	0	1	1	0	0	0	0	0	0	0	1	15
75	75	1.45753	532	1	2	0	1	0	0	0	0	0	1	1	0	0	0	0	0	0	0	0	0	0	0	4.47368
53	54	4.06849	1181	2	2	0	1	0	0	0	1	1	0	0	0	0	0	0	0	0	0	0	0	0	0	8.71296
41	52	15.2247	1323	1	1	0	0	0	0	0	1	0	1	1	0	0	0	0	0	0	0	0	0	0	0	6.77249
58	66	8.20274	0	1	2	0	0	0	0	0	0	0	0	0	0	0	0	0	0	0	0	0	0	0		0.000000000000000
56	58	2.1589	35	1	1	0	0	0	0	0	1	1	0	1	0	0	0	0	0	0	0	0	0	0	1	4
47	54	15.5671	2947	1	1	0	0	0	0	0	1	1	0	0	1	1	0	0	0	0	0	0	0	0	1	4.64133
55	67	14.1616	756	1	5	0	0	0	0	0	0	1	0	0	0	0	0	0	0	0	0	0	0	0	0	0.740741
36	43	9.24932	492	1	1	0	1	1	1	0	0	1	0	1	0	0	0	0	0	0	0	0	0	0	1	9.53252
57	60	3.63014	147	1	2	0	0	0	0	0	0	0	1	1	0	0	0	0	0	0	0	0	0	0	0	10
56	65	11.2575	640	1	2	0	1	0	0	0	1	1	0	1	0	1	0	0	0	0	0	0	0	0	1	8.14062
52	62	13.2301	1204	1	1	0	0	0	0	0	1	0	1	1	0	0	0	1	0	0	0	0	0	0	1	8.44269
61	74	15.6055	771	1	1	0	0	0	0	0	0	0	1	1	0	0	1	0	0	0	0	0	0	0	1	5.1751
68	77	11.2767	770	2	1	0	0	0	0	0	0	0	1	0	0	0	0	0	0	0	0	0	0	0	1	5.22727
36	46	15.5918	1953	1	2	0	0	0	0	0	1	1	0	1	1	0	0	0	0	0	0	1	0	1	1	3.3871
42	47	6.76986	700	1	5	0	0	0	0	0	0	1	0	0	1	0	0	0	0	0	0	0	0	0	0	2.40714
32	33	6.67397	2184	2	1	0	0	0	0	0	1	1	0	1	1	0	0	0	0	0	0	0	0	0	0	6.76282
52	53	4.75068	1372	2	2	0	0	0	0	0	0	1	0	1	0	0	0	0	0	0	0	0	0	0	0	10
47	48	3.10685	843	2	1	0	1	0	0	0	0	1	0	1	1	0	0	0	0	0	0	0	0	0	0	4.31791
51	52	6.65205	2211	2	1	0	0	0	0	0	1	0	1	1	0	0	0	0	0	0	0	0	0	0	0	9.03437
18	22	6.58904	1015	2	3	0	0	0	0	0	1	1	0	0	0	0	0	0	0	0	0	0	0	0	0	0.000000000000000
36	36	0.627397	180	1	2	0	0	0	0	0	0	1	0	1	1	0	0	1	0	0	0	0	0	0	1	9.33333
55	56	6.63562	1884	1	1	0	0	0	0	0	1	1	0	1	0	0	0	0	0	0	0	0	0	0	1	8.73142
57	61	4.60822	210	2	5	0	1	0	0	0	0	1	0	1	0	0	0	1	0	0	0	0	0	0	0	5.16667
49	52	4.08219	168	2	1	1	0	1	0	1	1	0	1	0	0	0	0	0	0	0	0	0	0	0	1	10.8333
61	61	3.03014	1022	1	2	0	1	0	0	0	0	1	0	1	0	0	0	0	0	0	0	0	0	0	1	5.68493
51	54	6.48219	1088	1	5	0	0	0	0	0	0	0	0	1	1	1	0	0	0	0	0	0	0	0	1	1.60846
44	44	1.26575	196	2	2	0	0	0	0	0	0	1	0	1	1	0	0	0	0	0	0	0	0	0	0	8.21429
17	18	2.29041	465	1	1	0	1	0	0	0	1	1	0	0	0	0	0	0	0	0	0	0	0	0	0	5.25806
58	61	6.41918	1288	1	4	0	0	0	0	0	1	1	1	1	0	0	0	0	0	0	0	0	0	0	1	2.5427
16	16	6.16438	2075	1	1	0	0	0	0	0	0	1	0	1	0	0	0	0	0	0	0	0	0	0	1	2.27229
42	45	6.26575	1230	1	2	0	1	0	0	0	0	1	0	1	0	1	0	0	0	0	0	0	0	0	1	6.1748
20	25	6.26849	574	2	5	0	0	0	0	0	1	1	0	1	1	0	0	0	0	0	0	0	0	0	0	0.304878
66	70	6.25205	616	1	5	0	0	0	0	0	0	1	0	0	0	0	0	0	0	0	0	0	0	0	1	3.18182
14	18	5.23014	504	2	3	0	0	0	0	0	0	1	1	1	1	0	0	0	0	0	0	0	0	0	0	5.55556
68	69	4.60274	1455	1	1	0	1	0	0	0	1	0	1	1	0	0	0	0	0	0	0	0	0	0	1	5.93814
52	54	6.10959	1554	1	2	0	0	0	0	0	1	1	0	0	1	0	0	0	0	0	0	0	0	0	0	4.70721
34	37	6.05479	1265	1	4	0	0	0	0	0	0	1	1	1	0	0	0	0	0	0	0	0	0	0	0	5.47431
59	62	6.10411	1064	1	1	0	0	0	0	0	1	1	0	1	0	0	0	0	0	0	0	0	0	0	1	1.84211
28	28	0.191781	14	1	2	0	0	0	0	0	0	1	0	1	0	0	0	0	0	0	0	0	0	0	1	22.5
25	29	6.00822	742	1	5	0	1	0	0	0	1	1	0	1	0	0	0	0	0	0	0	0	0	0	0	3.60916
23	25	3.54795	616	1	2	0	0	0	0	0	1	1	0	1	0	0	0	0	0	0	0	0	0	0	1	7.95455
31	32	3.00274	658	1	1	0	0	0	0	0	0	0	0	1	1	0	0	0	0	0	0	0	0	0	1	2.55319
52	53	2.63836	732	1	1	0	1	0	0	0	1	1	0	1	0	0	0	0	0	0	0	0	0	0	1	5.92896
23	24	3.91233	1232	1	1	0	0	0	0	0	1	1	0	1	0	0	0	0	0	0	0	0	0	0	0	0.653409
21	22	3.22192	826	1	2	0	0	0	0	0	0	1	0	1	1	0	0	0	0	0	0	0	0	0	1	7.54237
67	69	2.22466	56	1	1	0	1	0	0	0	1	0	1	0	1	0	1	0	0	0	0	0	0	0		11.25
59	61	5.88767	1659	2	2	0	0	0	0	0	0	1	0	1	0	0	0	0	0	0	0	0	0	0	1	0.98252
31	36	5.86849	504	1	5	0	0	0	0	0	1	0	1	1	0	0	0	0	0	0	0	0	0	0	1	2.22222
20	21	5.72877	1826	1	1	0	0	0	0	0	0	1	0	0	0	0	0	0	0	0	0	0	0	0	1	2.66429
56	60	15.6027	4186	1	1	0	0	0	0	0	1	1	1	1	1	0	0	0	1	0	0	0	0	0	1	9.74916
50	58	10.4548	728	1	2	0	0	0	0	0	0	1	0	0	0	0	0	0	0	0	0	0	0	0	1	3.31731
59	59	0.608219	168	1	5	0	0	0	0	0	0	1	0	1	0	0	0	0	0	0	0	0	0	0	0	10
39	51	15.5918	1197	1	3	0	0	0	0	0	0	0	1	1	0	1	0	0	0	0	0	0	0	0	1	6.16959
42	48	10.8658	1435	1	1	0	0	0	0	0	1	1	0	0	0	0	0	0	0	0	0	0	0	0	0	9.70732
46	47	1.41644	305	1	3	0	0	0	0	0	0	1	0	1	1	0	0	0	0	0	0	0	0	0	1	31.6066
55	65	12.9397	1211	1	2	0	1	0	0	0	1	1	0	1	0	0	0	0	1	1	0	0	0	0	0	7.39884
48	49	1.29041	219	2	1	0	1	0	0	0	1	1	0	1	0	0	0	1	1	0	0	0	0	0	0	7.67123
49	50	7.23562	2128	1	1	0	0	0	0	0	1	1	0	1	0	0	0	0	0	0	0	0	0	0	1	5.29605
44	52	10.7781	875	1	2	0	0	0	0	0	0	0	1	0	0	0	0	0	0	0	0	0	0	0	0	6.67429
45	48	3.14521	140	1	1	0	0	0	0	0	1	1	0	1	1	0	0	0	0	0	0	0	0	0		11.25
43	48	13.526	2970	1	1	0	0	0	0	0	0	1	0	1	0	0	0	1	0	0	0	0	0	0	1	2.39562
44	48	11.6658	2886	2	2	0	0	0	0	0	1	1	0	1	0	0	0	0	0	0	0	0	0	0	0	6.30631
45	48	4.79452	702	1	5	0	0	0	0	0	1	1	0	1	0	0	0	0	0	0	0	0	0	0	0	1.04701
49	57	10.7671	779	1	2	0	0	0	0	0	0	1	0	0	0	0	0	0	0	0	0	0	0	0	1	1.24904
67	74	7.80548	28	1	2	0	0	0	0	0	0	1	0	0	0	0	0	0	0	0	0	0	0	0	1	11.25
57	59	2.89589	441	2	1	0	0	0	0	0	1	1	0	1	0	0	0	0	0	0	0	0	0	0	1	7.77778
42	48	7.92329	683	1	3	0	1	0	0	0	0	0	1	1	0	0	0	0	0	0	0	0	0	0	1	0.000000000000000
53	53	2.23288	815	1	1	0	0	0	0	0	0	0	1	1	0	0	0	0	0	0	0	0	0	0	1	1.2638
43	46	10.0247	2756	1	1	0	0	0	0	0	0	1	0	1	0	0	0	0	0	0	0	0	0	0	1	4.69884
57	67	15.589	1785	1	1	0	0	0	0	0	0	0	1	1	0	0	0	0	0	0	0	0	0	0	1	2.13333
32	39	13.0055	2149	1	1	1	0	0	0	0	0	1	0	1	0	0	0	0	0	0	0	0	0	0	1	5.35831
45	50	5.5863	52	1	1	0	0	0	0	0	0	0	0	1	0	0	0	0	0	0	0	0	0	0	1	7.40385
51	51	3.45753	1248	1	2	0	0	0	0	0	0	1	0	1	0	0	0	0	0	0	0	0	0	0	1	2.27163
56	56	2.27945	769	1	3	0	0	0	0	0	1	1	0	1	0	0	0	0	0	0	0	0	0	0	1	0.591678
53	60	14.9425	2681	1	1	0	0	0	0	0	1	1	0	0	0	0	0	0	0	0	0	0	0	0	1	9.21037
61	69	15.5452	2736	1	1	0	0	0	0	0	1	1	0	1	0	0	0	0	0	0	0	0	0	0	1	0.000000000000000
55	57	5.10685	1080	1	4	0	0	0	0	0	0	1	0	0	0	0	0	1	0	0	0	0	0	0	0	2.59259
18	20	8.62466	2384	1	1	0	0	0	0	0	1	1	0	1	0	0	0	0	0	0	0	0	0	0	1	0.0587248
50	58	9.47671	345	1	2	1	0	0	0	0	0	1	0	0	0	0	0	0	1	1	1	0	0	1	1	5.68116
57	65	10.2849	896	1	5	0	0	0	0	0	1	1	0	1	1	0	0	0	0	0	0	0	0	0	1	0.597098
56	63	10.1644	972	1	1	1	0	0	0	0	1	0	1	1	0	0	1	0	0	0	0	0	0	0	1	9.67593
69	72	6.71507	1365	2	1	0	0	0	0	0	0	1	0	0	0	0	0	0	0	0	0	0	0	0	1	5.73993
45	52	15.5945	2847	1	2	0	1	0	0	0	1	1	0	0	0	0	0	0	0	0	0	0	0	0	1	5.05796
36	44	15.6329	2667	1	1	0	0	0	0	0	0	1	1	0	0	0	0	0	0	0	0	0	0	0	1	4.19948
61	66	5.67671	167	1	1	0	0	0	0	0	1	0	1	1	0	0	0	0	0	0	0	0	0	0	1	44.4311
65	72	13.8603	2175	1	2	0	1	0	0	0	0	1	0	0	0	0	0	0	0	0	0	0	0	0	1	8.21977
47	55	8.75068	406	2	2	0	0	1	0	1	0	1	0	0	0	0	0	0	0	0	0	0	0	0	0	5.92365
42	43	2.84932	882	1	5	0	0	0	0	0	0	0	0	1	1	0	0	0	0	0	0	0	0	0	1	8.21429
33	38	11.5123	2193	1	2	0	0	0	0	0	1	1	0	1	0	0	0	0	0	0	0	0	0	0	1	3.92613
60	70	15.6548	1862	1	1	0	0	0	0	0	0	1	0	1	0	0	0	0	0	0	0	0	0	0	1	4.71805
25	34	11.3452	599	1	1	0	0	0	0	0	1	1	0	1	0	0	0	0	0	0	0	0	0	0	1	3.73957
22	31	15.5479	2085	1	1	0	0	0	0	0	1	1	0	1	0	0	0	0	0	0	0	0	0	0	1	5.01918
40	44	6.1726	973	1	1	0	1	0	0	0	0	1	0	1	1	0	0	0	0	0	0	0	0	0	0	7.89106
17	31	15.3808	406	1	3	0	0	0	0	0	0	1	0	1	0	0	0	0	0	0	0	0	0	0	1	7.32759
14	23	11.7178	984	1	2	0	0	0	0	0	0	1	0	1	1	1	0	0	0	0	0	0	0	0	1	13.0539
76	76	6.3863	2100	2	1	0	0	0	0	0	0	1	0	1	0	0	0	0	0	0	0	0	0	0	1	5.53333
62	69	15.2411	2856	2	1	0	0	0	0	0	1	1	1	1	0	0	0	0	0	0	0	0	0	0	0	6.96078
68	76	14.1726	2240	2	1	0	0	0	0	0	1	0	0	1	1	0	1	0	0	0	0	0	0	0	1	3.70312
24	36	13.1233	320	1	2	0	0	0	0	0	1	1	0	1	0	0	0	0	0	0	0	0	0	0	0	6.34375
67	68	1.83288	476	1	4	0	0	0	0	0	1	0	0	1	0	0	0	0	0	0	0	0	0	0	1	4.82143
43	47	4.52603	112	2	1	0	0	0	0	0	0	0	0	1	0	0	0	0	0	0	0	0	0	0		5
44	57	15.2329	784	1	3	0	0	0	0	0	0	1	0	0	0	0	0	1	0	0	0	0	0	0	1	2.23214
47	59	13.4877	595	1	1	0	0	0	0	0	0	0	1	1	0	0	0	0	0	0	0	0	0	0	1	4.52941
31	40	15.1699	2378	1	2	0	0	0	0	0	0	1	0	1	0	1	0	0	0	0	0	0	0	0	1	5.57401
41	51	15.1288	1764	1	1	0	0	0	0	0	1	1	0	1	1	0	0	0	0	0	0	0	0	0	0	5.87302
35	44	15.189	2415	1	2	0	0	0	0	0	0	1	1	0	0	0	0	0	0	0	0	0	0	0	1	6.95031
61	68	7.20548	133	1	1	0	0	0	0	0	0	1	0	1	0	0	0	0	0	0	0	0	0	0	1	6.31579
42	50	9.36712	451	1	1	0	0	0	0	0	1	1	0	1	0	0	0	0	0	0	0	0	0	0	0	7.051
47	56	15.1781	2198	1	2	0	0	0	0	0	0	1	0	0	0	0	0	0	0	0	0	0	0	0	1	4.82484
44	52	14.9589	2597	1	1	0	1	0	0	0	0	1	0	0	1	0	0	0	0	0	0	0	0	0	1	5.20216
53	65	14.8959	1002	1	1	0	0	0	0	0	1	1	0	0	0	0	0	0	0	0	0	0	0	0	0	5.58882
43	54	13.4384	844	1	1	0	0	0	0	0	1	1	0	1	0	0	0	0	0	0	0	0	0	0	1	3.73223
49	58	14.8822	2401	2	1	0	0	0	0	0	1	1	1	1	0	0	0	0	0	0	0	0	0	0	1	5.56643
51	55	9.2	2112	1	1	0	1	0	0	0	1	1	1	1	1	0	0	1	0	0	0	0	0	0	0	8.84943
30	40	14.8575	1680	1	2	0	0	0	0	0	1	1	1	1	0	0	0	0	0	0	0	0	0	0	1	4.22917
21	33	11.4603	84	1	2	0	0	0	0	0	0	0	0	1	1	0	0	0	0	0	0	0	0	0	1	10
28	31	5.88767	978	1	3	0	0	0	0	0	0	1	0	1	0	0	0	0	0	0	0	0	0	0	0	1.32413
45	57	14.6712	975	1	5	0	1	0	0	0	0	1	0	0	0	0	0	0	0	0	0	0	0	0	1	9.33333
22	26	3.97534	0	1	1	0	0	0	0	0	0	0	0	0	0	0	0	0	0	0	0	0	0	0	1	0.000000000000000
53	55	1.79726	28	1	4	0	0	0	0	0	0	0	0	1	0	0	0	0	0	0	0	0	0	0	0	5
59	65	9.10411	950	2	1	0	0	0	0	0	1	1	0	1	0	0	0	0	0	0	0	0	0	0	1	10.0211
45	55	13.8932	1418	2	1	0	1	0	0	0	1	1	0	0	1	0	0	0	0	0	0	0	0	0	1	14.2172
62	72	14.3671	1484	1	1	0	0	0	0	0	1	0	1	1	0	0	0	0	0	0	0	0	0	0	1	9.43396
37	44	14.474	2548	1	2	0	0	0	0	0	0	1	1	1	0	1	0	0	0	0	0	0	0	0	1	6.88972
53	54	4.43836	1011	2	1	0	0	0	0	0	0	1	1	1	0	0	0	0	0	0	0	0	0	0	0	4.78734
33	37	4.45479	84	1	2	0	0	0	0	0	0	1	0	1	0	0	0	0	0	0	0	0	0	0	0	10
41	44	4.40274	287	2	3	0	0	0	0	0	0	0	1	1	0	0	0	0	0	0	0	0	0	0	0	3.29268
73	74	1.53973	140	1	1	0	0	0	0	0	0	0	0	1	0	0	0	0	0	0	0	0	0	0	0	2.5
45	45	1.78356	499	2	2	0	0	0	0	0	1	1	0	1	0	0	0	0	0	0	0	0	0	0	0	9.3988
49	50	4.34795	1001	1	2	0	0	0	0	0	0	0	1	1	1	0	0	0	0	0	0	0	0	0	0	1.99301
59	62	4.32055	483	1	1	0	1	0	0	0	1	1	0	1	0	0	0	0	0	0	0	0	0	0	1	9.40994
40	40	3.50137	1084	1	2	0	0	0	0	0	0	0	1	1	1	0	0	0	0	0	0	0	0	0	1	8.81919
30	32	2.78082	376	1	2	0	0	0	0	0	0	0	0	1	1	0	0	0	0	0	0	0	0	0	1	1.8617
37	41	4.27123	63	1	5	0	0	0	0	0	0	1	0	1	0	0	0	0	0	0	0	0	0	0	0	0.000000000000000
23	23	0.805479	105	1	1	0	0	0	0	0	1	1	0	1	0	0	0	0	0	0	0	0	0	0		9.52381
31	32	4.18082	1078	2	3	0	0	0	0	0	1	1	1	1	0	0	0	0	0	0	0	0	0	0	0	2.37941
51	52	1.01096	299	1	2	0	0	0	0	0	0	1	0	1	0	0	0	0	0	0	0	0	0	0	1	4.44816
40	41	2.45753	403	1	2	0	0	0	0	0	1	1	0	1	0	0	0	0	0	0	0	0	0	0	1	8.72953
51	51	0.627397	105	2	2	0	0	0	0	0	1	1	0	0	0	0	0	0	0	0	0	0	0	0		5.33333
29	30	2.04932	420	1	2	0	0	0	0	0	0	1	1	1	0	0	0	0	0	0	0	0	0	0	1	3.83333
44	45	2.45479	504	1	1	0	0	0	0	0	1	1	0	0	1	0	0	1	0	0	0	0	0	0	0	7.5
59	59	2.34247	756	1	2	0	0	0	0	0	0	1	0	0	0	0	0	0	0	0	0	0	0	0	0	3.98148
46	47	2.38356	588	1	3	0	0	0	0	0	0	0	1	1	1	0	0	0	0	0	0	0	0	0	1	2.38095
51	52	2.32055	245	1	3	0	0	0	0	0	0	1	0	1	0	0	0	0	0	0	0	0	0	0	0	0.571429
51	51	0.589041	140	2	4	0	0	0	0	0	0	1	0	0	1	0	0	0	0	0	0	0	0	0	0	10
79	80	2.16164	586	2	1	0	1	0	0	0	0	0	0	1	0	0	0	0	0	0	0	1	0	1	1	5.25597
52	53	2.09041	371	1	3	0	1	0	0	0	1	1	0	1	0	0	0	1	0	0	0	0	0	0	1	1.65229
56	56	2.09041	590	2	1	0	0	0	0	0	0	1	0	1	0	0	0	0	0	0	0	0	0	0	0	8.89831
60	67	7.3863	56	1	1	0	0	0	0	0	0	1	0	1	0	0	0	0	0	0	0	0	0	0	1	11.25
51	59	8.99452	282	2	2	0	1	0	0	0	1	1	0	1	0	0	0	0	0	0	0	0	0	0	0	5.83333
41	49	15.4986	2693	1	2	0	0	0	0	0	1	1	0	1	0	0	0	0	0	0	0	1	0	1	0	5.00371
59	60	3.69863	1036	1	1	0	1	0	0	0	0	1	0	0	0	0	0	0	0	0	0	0	0	0	1	6.35618
50	58	9.38356	397	1	2	0	0	0	0	0	0	1	0	0	0	0	0	0	0	0	1	1	0	1	1	5.73048
49	56	7.52329	49	1	2	0	0	0	0	0	0	0	0	1	0	0	0	0	0	0	0	0	0	0	1	11.4286
78	78	0.978082	192	1	2	0	0	0	0	0	1	1	0	1	0	0	0	0	0	0	0	0	0	0	1	8.38542
55	61	8.32329	811	1	1	0	1	0	0	0	1	1	0	1	0	0	0	0	0	0	0	0	0	0	1	5.2651
58	69	12.1589	161	1	1	0	0	0	0	0	1	0	0	1	0	0	0	0	0	0	0	0	0	0	1	11.7391
55	56	0.947945	56	1	2	0	0	0	0	0	0	1	0	0	0	0	0	0	0	0	0	0	0	0	0	10
50	53	3.33425	196	1	2	0	0	0	0	0	0	1	0	0	1	0	0	0	0	0	0	0	0	0	1	7.5
73	76	4.52603	614	1	1	0	1	0	0	0	1	0	0	1	0	0	0	0	0	0	0	0	0	0	1	4.01059
59	62	4.85753	854	1	2	0	0	0	0	0	0	0	1	1	0	0	0	0	0	0	0	0	0	0	1	1.81792
45	58	15.6137	952	1	5	0	0	0	0	0	0	1	0	1	0	1	0	0	0	0	0	0	0	0	1	5.92437
60	61	4.56712	1210	1	1	0	1	0	0	0	1	0	1	1	0	0	0	0	0	0	0	0	0	0	0	5.06198
62	64	2.61918	396	1	3	0	0	0	0	0	0	0	1	0	0	0	1	1	0	0	0	0	0	0	1	6.31313
48	56	12.6712	1547	1	2	0	0	0	0	0	1	1	0	1	0	0	0	0	0	0	0	0	0	0	1	3.63284
49	57	13.7178	1932	2	1	0	1	0	0	0	0	1	0	0	0	0	0	0	0	0	0	0	0	0	1	5.68841
51	54	3.83014	133	2	5	0	0	0	0	0	0	0	0	1	0	0	0	1	0	0	0	0	0	0	1	2.89474
65	69	5.29589	301	1	1	0	0	0	0	0	1	1	0	1	0	0	0	0	1	0	0	0	0	0	0	10.3422
57	67	11.5014	257	1	1	0	0	0	0	0	1	1	0	0	0	0	0	1	0	0	0	0	0	0	1	0.817121
41	49	8.66301	140	1	1	0	0	0	0	0	1	0	1	1	0	0	0	0	0	0	0	0	0	0	1	5
44	54	13.5973	1482	1	2	0	0	0	0	0	1	1	0	1	0	0	0	1	0	0	0	0	0	0	0	5.00202
66	74	14.6466	2280	1	2	0	0	0	0	0	0	0	0	0	0	0	1	1	0	0	0	0	0	0	1	8.26096
73	78	5.27945	28	2	2	0	0	1	0	1	0	1	0	1	0	0	0	0	0	0	0	0	0	0	0	5
51	58	15.4932	2953	1	1	0	0	0	0	0	0	1	0	0	1	0	0	0	0	0	0	0	0	0	0	0.736539
67	68	9.14521	2972	1	1	0	0	0	0	0	1	1	1	1	0	0	0	0	0	0	0	0	0	0	1	4.80148
62	63	4.0137	1211	1	1	0	0	0	0	0	1	1	0	0	0	0	0	0	0	0	0	0	0	0	1	3.69942
47	56	13.1753	1225	1	2	0	0	0	0	0	1	1	0	0	0	0	0	0	0	0	0	0	0	0	0	3.11837
55	55	1.07397	168	1	3	0	0	0	0	0	1	1	0	1	0	0	0	0	0	0	0	0	0	0	1	8.95833
33	48	15.5918	168	1	3	0	0	0	0	0	0	1	0	1	1	0	0	0	0	0	0	0	0	0	1	15.625
52	64	15.6247	1176	1	1	0	0	0	0	0	1	0	1	1	0	0	1	0	0	0	0	0	0	0	1	8.80952
12	25	15.5479	728	1	1	0	1	0	0	0	1	1	0	1	0	0	0	0	0	0	0	0	0	0	1	1.15385
46	52	13.726	2840	1	2	0	0	0	0	0	0	1	0	1	0	0	0	0	0	0	0	0	0	0	1	6.71303
58	63	6.05205	504	1	5	0	0	0	0	0	0	1	0	1	0	0	0	1	0	0	0	0	0	0	1	2.15278
27	39	12.8658	245	1	1	0	0	0	0	0	1	1	0	1	0	0	0	0	0	0	0	0	0	0	0	7.71429
58	69	11.4986	84	1	2	0	0	0	0	0	1	0	0	1	0	0	0	1	0	0	0	0	0	0	0	7.08333
51	51	2.89041	1027	1	1	0	0	0	0	0	0	1	1	0	0	0	0	0	0	0	0	0	0	0	1	1.08569
39	40	6.3726	1976	1	2	0	0	0	0	0	0	1	1	1	0	0	0	0	0	0	0	0	0	0	1	4.55213
49	57	15.5534	2688	1	2	0	0	0	0	0	0	0	0	1	0	1	0	0	0	0	0	0	0	0	1	7.53646
53	53	0.446575	28	1	2	0	1	1	1	0	0	1	0	0	0	0	0	0	0	0	0	0	0	0	1	11.25
42	51	15.5342	2242	1	2	0	0	0	0	0	1	1	0	1	0	0	0	0	0	0	0	0	0	0	1	0.000000000000000
19	23	4.24384	77	1	1	0	0	0	0	0	0	1	0	1	1	1	0	0	0	0	0	0	0	0		7.20779
43	51	15.526	2630	1	1	0	0	0	0	0	0	1	0	0	0	0	0	0	0	0	0	0	0	0	1	3.00114
29	36	14.2082	2694	2	1	0	1	0	0	0	1	1	1	1	0	0	0	0	0	0	0	0	0	0	0	5.2294
51	58	10.5863	1164	1	1	0	0	0	0	0	1	1	1	0	0	0	0	0	0	0	0	0	0	0	1	9.98282
52	60	14.2712	2317	1	2	0	0	0	0	0	1	1	0	0	0	0	0	0	0	0	0	0	0	0	0	4.90937
44	58	14.2904	112	1	2	0	0	0	0	0	0	1	0	0	0	0	0	0	0	0	0	0	0	0	0	5
45	52	10.7068	1465	1	1	0	0	0	0	0	0	1	0	1	1	0	0	0	0	0	0	0	0	0	1	4.89078
11	21	12.7288	894	1	1	0	0	0	0	0	0	1	1	1	0	0	0	0	0	0	0	0	0	0	1	8.65213
58	67	11.1205	777	1	2	0	0	0	1	0	1	1	0	1	0	0	0	0	0	0	0	0	0	0	1	6.79279
47	53	14.0575	2882	1	2	0	0	0	0	0	0	1	0	1	0	0	0	0	0	0	0	0	0	0	0	8.58432
36	46	14.1151	1680	1	2	0	0	0	0	0	1	1	0	0	1	0	0	0	0	0	0	0	0	0	1	4.58929
44	51	14.1288	2548	1	1	0	0	0	0	0	0	0	1	0	0	0	0	0	0	0	0	0	0	0	0	4.94505
45	53	10.9151	980	1	2	0	0	0	0	0	0	1	0	1	0	0	0	0	0	0	0	0	0	0	1	5
24	36	13.4247	441	1	1	0	0	0	0	0	0	1	0	1	1	0	0	0	0	0	0	0	0	0	1	5.0907
38	48	12.2932	749	2	1	0	1	0	0	0	0	1	0	0	0	0	0	0	0	0	0	0	0	0	0	5.65421
11	18	14.0767	2452	2	2	0	1	0	0	0	0	1	0	1	0	0	0	0	0	0	0	0	0	0	0	3.219
73	79	8.48767	828	2	2	0	0	0	0	0	0	1	0	0	0	0	0	0	0	0	0	0	0	0	0	3.48792
22	30	14.011	2190	1	1	0	0	0	0	0	1	1	1	1	0	0	1	0	0	0	0	0	0	0	1	0.127854
20	30	11.263	518	1	2	0	1	0	0	0	0	1	0	1	1	0	0	0	0	0	0	0	0	0	1	5.67568
26	26	3.15342	864	1	2	0	0	0	0	0	0	1	1	1	1	0	0	0	0	0	0	0	0	0	0	15.4259
62	70	12.3671	1595	1	1	0	0	0	0	0	1	1	0	1	0	0	0	0	0	0	0	0	0	0	1	16.348
54	55	4.39178	1113	1	2	0	0	0	0	0	1	1	1	1	1	0	0	0	0	0	0	0	0	0	1	6.47799
70	73	7.64384	1719	1	1	0	0	0	0	0	0	0	1	1	1	0	0	0	0	0	0	0	0	0	0	6.60558
47	54	9.25753	973	2	1	0	1	0	0	0	0	1	0	1	0	0	0	0	0	0	0	0	0	0	0	3.09353
31	41	13.8959	1414	1	2	0	0	0	0	0	1	0	0	1	0	0	0	0	0	0	0	0	0	0	1	3.31683
38	48	13.7836	1512	1	2	0	0	0	0	0	0	1	0	1	0	0	0	0	0	0	0	0	0	0	1	1.71296
58	68	13.7753	1391	1	2	0	0	0	0	0	1	1	0	1	0	0	0	0	0	0	0	0	0	0	0	1.91086
46	52	8.47671	898	1	1	0	0	0	0	0	1	1	0	1	1	0	0	1	0	0	0	1	0	1	1	32.3942
35	36	0.613699	56	2	8	0	0	0	0	0	0	1	0	1	1	0	0	0	0	0	0	0	0	0	0	10
54	58	3.72603	77	2	8	0	0	0	0	0	0	0	1	1	0	0	0	1	0	0	0	0	0	0	1	5
58	61	3.43836	91	2	8	0	0	0	0	0	0	1	0	1	0	0	0	0	0	0	0	1	0	1	0	4.61538
53	54	1.38082	84	2	8	1	0	0	0	0	0	1	0	1	0	0	0	0	0	0	0	0	0	0	1	10
40	43	4.89589	896	1	3	0	0	0	0	0	1	1	0	1	0	0	0	0	0	0	0	0	0	0	1	4.0625
42	53	12.3342	631	1	1	0	0	0	0	0	0	1	0	1	1	0	0	0	0	0	0	0	0	0	1	3.10618
29	42	13.1973	57	1	1	0	0	0	0	0	0	1	0	1	0	0	0	0	0	0	0	0	0	0	1	0.000000000000000
61	67	11.7945	2050	1	1	0	0	0	0	0	1	1	0	1	0	0	0	0	0	0	0	0	0	0	1	0.000000000000000
41	50	13.1616	1561	1	2	0	0	0	0	0	1	1	0	1	0	0	0	0	0	0	0	0	0	0	1	2.10762
30	31	1.97808	187	1	2	0	0	0	0	0	1	1	0	1	0	1	0	0	0	0	0	0	0	0	0	8.34225
31	39	12.9781	1937	1	1	0	0	0	0	0	1	1	0	1	0	0	0	0	0	0	0	0	0	0	1	2.51936
47	52	13.0849	2854	2	2	0	0	0	0	0	0	1	0	0	0	0	0	0	0	0	0	0	0	0	0	3.87526
27	37	13.0466	1085	1	2	0	0	0	0	0	0	1	1	1	0	0	0	0	0	0	0	0	0	0	1	1.50691
32	42	13.0548	1111	1	3	0	0	0	0	0	1	1	0	1	0	0	0	0	0	0	0	0	0	0	0	2.34923
36	36	2.45479	868	1	1	0	0	0	0	0	1	1	0	1	0	0	0	0	0	0	0	0	0	0	1	4.23387
44	51	12.6384	1953	1	2	0	1	0	0	0	1	1	0	1	0	0	0	0	0	0	0	0	0	0	1	2.89196
54	55	5.32877	1414	2	1	1	0	0	0	0	1	0	0	1	0	0	0	0	0	0	0	0	0	0	1	4.90099
54	62	9.30685	462	1	5	0	1	0	0	0	0	1	0	0	0	0	0	0	0	0	0	0	0	0	0	4.05844
57	68	12.8712	777	1	2	0	1	0	0	0	1	1	0	1	0	0	0	0	0	0	0	0	0	0	1	0.000000000000000
37	48	11.4603	424	1	5	0	0	0	0	0	0	1	1	1	0	0	0	0	0	0	0	0	0	0	1	14.6462
12	16	6.87123	1008	2	1	0	0	0	0	0	0	0	1	1	0	0	0	0	0	0	0	0	0	0	0	3.49206
59	69	12.8301	1190	1	1	0	0	0	0	0	0	0	1	1	0	0	0	0	0	0	0	0	0	0	0	4.79412
42	47	12.8658	2833	1	2	0	0	0	0	0	0	1	1	1	0	0	0	1	0	0	0	0	0	0	1	6.28839
42	54	12.8493	581	1	2	0	0	0	0	0	1	1	0	1	0	0	0	0	0	0	0	0	0	0	1	0.000000000000000
49	54	7.61096	1064	1	1	0	0	0	0	0	1	1	1	1	0	0	0	0	0	0	0	0	0	0	1	10.1316
56	67	11.1671	161	1	1	0	0	1	1	0	0	1	0	0	0	0	0	0	0	0	0	0	0	0	1	10.4348
54	59	5.10685	306	2	2	0	1	0	0	0	0	1	0	0	0	0	0	0	0	0	0	0	0	0	0	8.00654
61	68	9.87671	1139	1	2	0	0	0	0	0	1	1	1	1	0	1	0	0	0	0	0	0	0	0	1	4.91659
37	43	5.99178	112	1	2	0	1	0	0	0	0	1	0	1	0	1	0	0	0	0	0	0	0	0	1	21.25
65	67	9.4	2638	2	1	0	0	0	0	0	1	1	0	1	1	0	0	0	0	0	0	0	0	0	1	7.19105
62	62	0.89589	229	1	1	0	0	0	0	0	0	0	0	0	0	0	1	0	0	0	0	0	0	0	1	3.66812
55	61	11.3397	1750	1	2	0	0	0	0	0	1	1	1	1	0	0	0	0	0	0	0	0	0	0	1	6.63029
55	60	7.32055	764	1	5	0	0	0	0	0	0	1	0	1	0	0	0	0	0	0	0	0	0	0	0	2.04843
52	59	9.83014	1075	1	2	0	0	0	0	0	1	1	0	1	1	0	0	0	0	0	0	0	0	0	1	5.64419
42	45	4.23836	238	1	2	0	0	0	0	0	0	1	0	0	0	0	0	0	0	0	0	0	0	0	0	6.02941
34	34	1.53425	453	1	2	0	0	0	0	0	1	0	1	0	0	0	0	0	0	0	0	0	0	0	1	6.03753
53	57	12.4274	2900	1	1	0	0	0	0	0	1	1	0	1	0	0	0	0	0	0	0	0	0	0	0	4.09759
56	64	8.27945	84	1	2	0	0	0	0	0	0	1	0	1	0	0	0	0	0	0	0	0	0	0		10
50	54	12.1918	2847	1	2	0	1	0	0	0	0	1	0	0	0	0	0	0	0	0	0	0	0	0	0	2.13312
45	53	10.1836	868	1	2	0	0	0	0	0	1	1	0	1	0	0	0	0	0	0	0	0	0	0	0	0.000000000000000
48	53	12.1726	2525	1	2	0	0	0	0	0	1	1	1	1	1	1	0	0	0	0	0	0	0	0	1	10.3881
58	59	1.14795	56	1	1	0	0	0	0	0	0	1	0	0	0	0	0	0	0	0	0	0	0	0		11.25
41	52	12.1589	292	2	2	0	0	0	0	0	0	1	0	0	0	0	0	0	0	0	0	0	0	0	0	5.27397
50	59	9.35342	0	1	3	0	0	0	0	0	0	0	0	0	0	0	0	0	0	1	0	0	0	0	0	0.000000000000000
55	56	3.39726	924	2	2	0	0	0	0	0	1	1	0	1	0	0	0	0	0	0	0	0	0	0	0	3.74459
77	77	2.49315	833	2	1	0	1	0	0	0	0	1	0	1	0	0	0	0	0	0	0	0	0	0	0	4.02521
46	48	4.07945	588	1	5	0	0	0	0	0	1	0	1	1	0	0	0	0	0	0	0	0	0	0	0	3.20578
33	35	3.09863	497	2	4	0	0	0	0	0	0	1	0	0	0	1	0	0	0	0	0	0	0	0	0	34.7384
55	56	0.843836	139	1	2	0	0	0	0	0	1	1	0	0	0	0	0	0	0	0	0	0	0	0	1	10.0719
37	38	4.10411	1169	1	1	0	1	0	0	0	1	1	0	0	0	0	0	0	0	0	0	0	0	0	1	9.16168
60	61	0.613699	112	2	2	0	0	0	0	0	0	1	0	0	0	0	0	0	0	0	0	0	0	0	1	4.375
58	59	3.94795	1091	1	1	0	0	0	0	0	1	1	0	0	0	0	0	0	0	0	0	0	0	0	1	2.43813
23	24	0.882192	70	1	2	0	0	0	0	0	0	1	0	1	0	0	0	0	0	0	0	0	0	0	1	18
56	57	3.79452	1236	2	1	0	1	0	0	0	1	1	0	1	1	0	0	0	0	0	0	0	0	0	0	9.45793
53	53	2.29315	630	1	1	0	0	0	0	0	1	1	0	0	0	0	0	0	0	0	0	0	0	0	0	5.33333
27	30	3.22192	112	1	2	0	0	0	0	0	0	1	0	1	0	0	0	0	0	0	0	0	0	0	0	5
26	27	3.73425	1086	1	1	0	0	0	0	0	1	1	0	0	0	0	0	0	0	0	0	0	0	0	0	7.29742
55	56	1.34247	392	1	1	0	0	0	0	0	0	1	0	1	0	0	0	0	0	0	0	0	0	0	0	4.64286
44	46	3.77808	686	1	1	0	0	0	0	0	1	1	0	0	0	0	0	0	0	0	0	0	0	0	0	6.78571
26	27	3.72329	1223	1	1	0	0	0	0	0	1	1	0	0	0	0	0	0	0	0	0	0	0	0	1	11.3328
67	68	3.60548	1036	2	3	0	0	0	0	0	0	1	0	1	0	0	1	0	0	0	0	0	0	0	0	0.641892
60	63	2.49315	0	1	3	0	0	0	0	0	0	0	0	0	0	0	0	0	0	0	0	0	0	0		0.000000000000000
28	28	3.60548	1123	1	3	0	0	0	0	0	0	1	0	1	0	0	0	0	0	0	0	0	0	0	1	0.405165
31	31	3.52329	1027	2	2	0	0	0	0	0	1	1	1	0	0	0	0	0	0	0	0	0	0	0	0	5.18014
37	38	2.16712	336	2	1	0	0	0	0	0	1	1	0	1	0	0	0	0	0	0	0	0	0	0	0	9.16667
43	45	3.45205	413	1	2	0	0	0	0	0	1	1	0	1	0	0	0	0	0	0	0	0	0	0	1	4.40678
57	58	3.33151	673	1	2	0	0	0	0	0	0	1	1	1	0	0	0	0	0	0	0	0	0	0	0	3.74443
46	47	3.25753	930	1	1	0	0	0	0	0	0	1	0	1	0	0	0	0	0	0	0	0	0	0	0	2.2957
25	26	1.33973	238	1	1	0	0	0	0	0	1	1	0	1	0	0	0	0	0	0	0	0	0	0	1	4.11765
63	65	3.20274	424	2	5	0	1	0	0	0	1	1	0	0	0	0	0	0	0	1	0	1	0	1	0	4.83019
29	30	3.14521	959	1	2	0	0	0	0	0	0	1	0	0	1	0	0	0	0	0	0	0	0	0	1	6.62461
27	28	1.72603	567	1	1	0	0	0	0	0	0	1	0	0	0	0	0	0	0	0	0	0	0	0	1	0.000000000000000
48	49	2.93425	840	1	1	0	0	0	0	0	1	1	0	1	0	0	0	0	0	0	0	0	0	0	1	7.29167
68	68	2.24384	651	1	5	0	0	0	0	0	0	0	0	1	1	0	0	0	0	0	0	1	0	1	1	5.3149
53	54	2.55068	651	1	5	0	1	0	0	0	1	0	1	1	0	0	0	0	0	0	0	0	0	0	0	7.84946
56	56	2.82466	968	2	2	0	0	0	0	0	1	1	0	1	0	0	1	0	0	0	0	0	0	0	0	2.89256
70	74	4.27123	99	2	1	0	0	0	0	0	1	1	0	1	0	0	0	0	0	0	0	0	0	0		16.9697
71	79	11.2548	980	1	2	0	0	0	0	0	0	0	1	1	0	0	1	0	0	0	0	0	0	0	1	5.41122
42	49	14.8493	2849	1	1	0	0	0	0	0	0	1	0	1	0	0	0	0	0	0	0	0	0	0	1	4.39803
47	55	12.0055	1554	1	1	0	1	0	0	0	1	1	0	1	0	0	0	0	0	0	0	0	0	0	1	6.93694
68	69	8.09863	2648	2	2	0	0	0	0	0	0	1	0	1	0	0	0	0	0	0	0	0	0	0	0	2.87576
42	50	9.06027	178	1	2	0	0	0	0	0	1	1	1	1	0	0	0	0	0	0	0	0	0	0	1	12.3876
37	51	15.611	420	1	5	0	0	0	0	0	1	0	0	1	0	0	0	0	0	0	0	0	0	0	0	11.25
54	63	11.789	1057	1	2	1	1	0	0	0	0	1	1	1	0	1	0	0	0	0	0	0	0	0	1	26.2819
44	53	8.72603	0	1	2	0	0	0	0	0	0	0	0	0	0	0	0	0	0	0	0	0	0	0		0.000000000000000
48	49	0.676712	0	1	1	0	1	0	0	0	0	0	0	0	0	0	0	0	0	0	0	0	0	0		0.000000000000000
70	77	8.49041	350	1	1	0	0	0	0	0	0	0	1	0	1	0	0	0	0	0	0	0	0	0	1	9.4
46	59	15.4466	735	1	4	0	0	0	0	0	1	1	1	1	0	0	0	0	0	0	0	0	0	0	1	4.7619
56	69	15.3616	852	1	1	0	0	0	0	0	0	0	1	0	1	0	1	0	0	0	0	0	0	0	0	4.60094
34	49	15.5699	126	1	5	0	0	0	0	0	0	0	0	1	0	1	0	0	0	0	0	0	0	0	1	35
53	63	15.6274	1967	1	1	0	0	0	0	0	1	1	0	0	0	0	0	0	1	0	0	0	0	0	0	20.1423
58	58	0.49863	138	1	3	0	0	0	0	0	0	0	1	1	1	0	1	0	0	0	0	0	0	0	1	6.08696
40	46	14.1096	2835	1	2	0	0	0	0	0	1	1	0	1	0	0	0	0	0	0	0	0	0	0	1	1.7478
51	60	15.5726	2233	1	2	0	0	0	0	0	0	1	0	1	0	1	0	0	0	0	0	0	0	0	1	6.02687
56	58	9.94795	2952	1	1	0	0	0	0	0	0	0	1	1	0	0	0	0	0	0	0	0	0	0	1	3.9956
51	58	15.5753	2861	1	2	0	0	0	0	0	0	1	1	1	0	0	0	0	0	0	0	0	0	0	1	3.69451
51	52	6.27123	1897	1	2	0	0	0	0	0	0	0	1	1	1	0	0	0	0	0	0	0	0	0	1	6.01476
51	58	15.5863	2889	1	2	0	0	0	0	0	0	1	0	0	0	0	0	0	0	0	0	0	0	0	0	4.8972
74	74	0.463014	84	1	2	0	0	1	1	0	0	0	1	0	0	0	0	0	0	0	0	0	0	0	1	11.25
63	70	8.43288	539	2	2	0	0	0	0	0	1	1	0	1	0	0	0	1	1	0	0	1	0	1	1	3.50649
44	52	9.64932	488	1	2	0	0	0	0	0	0	0	1	0	0	0	0	0	0	0	0	1	0	1	0	4.51844
22	26	6.49589	721	1	1	0	0	0	0	0	0	0	0	1	1	0	0	0	0	0	0	0	0	0	1	2.71845
49	59	15.611	1960	1	1	0	1	0	0	0	1	1	0	1	0	0	1	0	0	0	0	0	0	0	1	0.428571
65	74	13.0411	1195	2	1	0	0	0	0	0	1	0	1	1	1	0	1	0	0	0	0	0	0	0	0	8.08368
11	19	11.8959	1577	1	1	0	0	0	0	0	1	1	1	1	0	0	0	0	0	0	0	0	0	0	0	4.4832
57	64	10.4658	1246	1	1	0	0	0	0	0	1	1	0	0	0	0	0	0	0	0	0	0	0	0	1	7.83708
40	47	15.5671	2884	1	1	0	0	0	0	0	0	1	0	1	0	0	0	0	0	0	0	0	0	0	1	2.5
34	43	12.8356	1373	1	2	0	0	0	0	0	1	0	1	1	0	0	0	0	0	0	0	0	0	0	1	4.56664
62	62	3.22192	940	1	1	0	0	0	0	0	1	1	0	1	1	0	0	0	0	0	0	0	0	0	1	6.03191
65	67	2.33151	146	1	1	0	0	0	0	0	1	1	0	1	0	0	0	0	0	0	0	0	0	0		0.000000000000000
65	74	10.0219	84	1	1	0	0	0	0	0	0	1	0	1	0	0	0	0	0	0	0	0	0	0		10
76	79	5.2411	565	1	1	0	0	0	0	0	1	1	0	1	0	0	0	0	0	0	0	0	0	0	1	6.08496
40	52	13.3479	201	1	2	0	1	0	0	0	0	1	0	1	0	0	0	0	0	0	0	0	0	0	0	3.48259
64	65	1.50411	91	2	1	0	1	0	0	0	1	1	0	1	0	0	1	1	0	0	0	0	0	0	1	9.61538
30	32	6.53425	1939	2	1	0	0	0	0	0	1	0	0	1	0	0	0	0	0	0	0	0	0	0	0	16.3409
52	59	9.75342	800	1	1	1	0	0	1	0	1	1	0	0	0	0	0	0	0	0	0	0	0	0	1	8.35625
74	84	10.3123	28	1	1	0	0	0	0	0	1	1	0	1	0	0	1	0	0	0	0	0	0	0	1	5
37	42	13.3096	2814	1	1	0	0	0	0	0	1	1	0	1	0	0	0	0	0	0	0	0	0	0	1	13.6283
30	34	5.47945	429	1	2	0	0	0	0	0	1	1	0	1	0	0	0	0	0	0	0	0	0	0	0	8.81119
29	33	9.67945	2107	1	2	0	1	0	0	0	1	1	0	1	0	0	0	0	0	0	0	0	0	0	1	5.41196
53	60	11.2082	1841	2	1	0	1	1	1	0	1	1	0	1	1	0	0	0	0	0	0	0	0	0	0	9.86692
65	65	1.60548	418	2	1	0	0	0	0	0	1	0	0	0	1	0	0	0	0	0	0	0	0	0	1	10.7775
48	52	15.6027	4066	1	1	0	0	0	0	0	1	1	1	1	1	0	0	0	0	0	0	0	0	0	1	3.15371
47	55	9.64658	672	1	1	0	1	0	0	0	1	1	0	1	0	0	0	0	0	0	0	0	0	0	1	9.58333
64	66	2.26849	280	2	1	0	0	0	0	0	1	1	1	1	0	0	0	1	0	0	0	1	0	1	1	1.5
53	59	9.93973	1190	1	1	0	0	1	1	0	1	1	1	1	0	0	0	0	1	1	0	0	0	0	1	7.1958
39	46	15.4247	2833	1	2	0	0	0	0	0	1	1	0	1	0	0	0	0	0	0	0	0	0	0	0	8.13555
29	36	9.81096	1049	1	2	0	1	0	0	0	1	1	0	1	0	0	0	0	0	0	0	0	0	0	1	0.533842
61	70	13.6849	1682	1	1	0	0	0	0	0	1	0	0	1	0	0	1	0	0	0	0	0	0	0	1	6.05529
32	38	13.6932	2903	1	1	0	0	0	0	0	1	1	0	1	1	0	0	0	0	0	0	0	0	0	1	11.2401
55	61	5.79726	245	1	1	0	0	0	0	0	0	1	1	1	0	0	0	0	0	0	0	0	0	0	0	8.26531
31	32	3.23562	686	2	2	0	0	0	0	0	1	1	0	1	0	0	0	0	0	0	0	0	0	0	0	3.18513
45	50	13.6274	2888	2	1	0	0	0	0	0	1	1	0	1	1	0	0	0	0	0	0	0	0	0	0	9.71953
47	53	6.94795	140	1	2	0	0	0	0	0	1	0	0	0	0	0	0	1	0	0	0	0	0	0	0	3.5
49	49	2.56164	753	1	2	0	0	0	0	0	0	1	0	1	0	0	0	0	1	0	0	0	0	0	1	0.641434
35	36	4.16164	1064	2	2	0	0	0	0	0	0	0	1	0	1	1	0	0	0	0	0	0	0	0	0	17.1992
12	23	13.5014	672	2	1	0	0	0	0	0	0	1	0	1	0	0	0	0	0	0	0	0	0	0	0	1.5625
44	56	13.4575	509	1	2	0	0	0	0	0	0	1	0	0	0	0	0	0	0	0	0	0	0	0	1	7.97642
68	70	6.04658	1561	2	2	0	1	0	0	0	1	1	0	0	0	0	0	0	0	0	0	0	0	0	1	4.75336
46	51	8.37534	1034	2	1	1	0	0	0	0	0	1	1	1	0	0	0	0	0	0	0	0	0	0	1	12.3888
76	83	12.6247	1834	1	2	0	0	0	0	0	1	0	0	0	0	0	0	0	0	0	0	0	0	0	1	6.22955
32	34	1.90685	129	1	1	0	0	0	0	0	0	1	0	0	0	0	0	0	0	0	0	0	0	0	1	4.34109
55	56	1.06301	163	1	1	0	1	0	0	0	0	1	0	1	0	0	0	0	0	0	0	0	0	0	0	8.58896
54	55	1.80274	375	1	1	0	0	0	0	0	0	1	0	1	0	0	0	0	0	0	0	0	0	0	0	2.42667
46	47	1.55068	196	1	1	0	0	0	0	0	0	1	0	0	0	0	0	0	0	0	0	0	0	0	0	0.000000000000000
40	41	1.70685	371	2	3	0	0	0	0	0	0	1	1	1	0	0	0	0	0	0	0	0	0	0	0	7.54717
58	59	1.71233	476	1	5	0	1	0	0	0	0	1	0	1	0	0	0	0	0	0	0	0	0	0	0	1.48109
47	49	1.67945	140	1	2	0	0	0	0	0	0	1	0	0	0	0	0	0	0	0	0	0	0	0	0	5
53	53	0.326027	28	1	2	0	1	0	0	0	0	0	0	0	0	0	0	0	0	0	0	0	0	0	1	10
46	46	1.43562	406	2	2	0	0	0	0	0	1	1	0	1	0	0	0	0	0	0	0	0	0	0	0	19.6995
56	56	1.3863	448	1	1	0	1	0	0	0	0	1	0	1	0	0	0	0	0	0	0	0	0	0	1	6.17188
71	72	1.25479	168	1	1	0	0	0	0	0	0	0	0	1	0	0	0	0	0	0	0	0	0	0	1	0.000000000000000
42	43	1.15616	210	1	1	0	0	0	0	0	0	1	0	1	0	0	0	0	0	0	0	0	0	0	0	2.04762
15	15	1.07671	364	2	1	0	0	0	0	0	0	1	0	0	0	0	0	0	0	0	0	0	0	0	0	4.03846
64	64	1.03562	252	2	1	0	0	0	0	0	0	1	0	1	0	0	0	0	0	0	0	0	0	0	0	10.9722
36	37	0.624658	112	2	3	0	0	0	0	0	0	0	0	1	1	0	0	0	0	0	0	0	0	0	1	13.4375
69	69	0.536986	154	1	4	0	0	0	0	0	0	1	0	1	0	0	0	0	0	0	0	0	0	0	1	1.9026
57	57	0.421918	135	1	1	0	0	0	0	0	0	1	0	1	0	0	0	0	0	0	0	0	0	0	0	0.000000000000000
60	63	3.31781	56	1	8	0	1	0	0	0	0	1	0	1	0	0	0	0	0	1	0	0	0	0	0	10
34	49	15.6027	56	1	8	0	1	0	0	0	0	1	0	0	0	0	0	1	1	1	0	0	0	0	1	0.000000000000000
71	85	13.8	221	2	8	0	0	0	0	0	0	0	0	1	0	0	0	0	0	0	1	0	0	1	1	7.46606
54	56	1.72603	0	1	8	0	0	0	0	0	0	0	0	0	0	0	0	0	0	0	0	0	0	0	1	0.000000000000000
63	64	1.2274	28	1	8	0	0	0	0	0	0	1	0	1	0	0	0	0	0	0	0	0	0	0	1	11.25
49	64	15.6247	0	1	8	0	0	0	0	0	0	0	0	0	0	0	0	0	0	0	0	0	0	0	0	0.000000000000000
34	38	3.67945	28	1	8	0	0	0	0	0	0	1	0	1	0	0	0	0	0	0	0	0	0	0	1	5
38	47	10.1452	364	1	3	0	0	0	0	0	0	1	0	1	0	1	0	1	0	0	0	0	0	0	0	0.247253
48	49	4.86575	1503	1	2	0	0	0	0	0	1	1	0	0	0	0	0	0	0	0	0	0	0	0	0	2.79441
48	52	10.6986	2442	2	1	0	0	0	0	0	1	1	0	1	0	0	0	0	0	0	0	0	0	0	0	7.16626
50	61	11.6082	436	1	3	0	0	0	0	0	1	0	1	1	0	0	0	0	0	0	0	0	0	0	1	4.3578
73	80	7.36986	112	1	2	0	0	1	1	0	1	1	0	1	0	0	0	1	0	0	0	0	0	0	1	8.125
28	37	11.3918	507	1	2	0	0	0	0	0	0	1	0	1	0	1	0	0	0	0	0	0	0	0	1	4.76331
65	74	11.8603	1144	1	3	0	0	0	0	0	0	1	0	1	0	0	0	0	0	0	0	0	0	0	1	1.05769
50	57	7.48767	336	1	1	0	0	0	0	0	0	1	0	1	0	0	0	0	0	0	0	0	0	0	0	9.47917
46	47	1.68767	532	1	4	0	1	0	0	0	0	1	0	0	0	1	0	0	0	0	0	0	0	0	0	3.86278
48	51	4.73699	693	1	1	0	0	0	0	0	0	1	0	1	0	0	0	0	0	0	0	0	0	0	1	4.86652
30	35	5.5726	308	1	1	0	0	0	0	0	0	0	1	0	0	0	0	0	0	0	0	0	0	0	1	5.68182
57	60	4.12877	524	1	5	0	0	0	0	0	1	1	0	1	0	0	0	0	0	0	0	0	0	0	1	4.60878
56	61	8.87945	1335	1	1	0	0	0	0	0	1	1	0	1	1	0	0	0	0	0	0	0	0	0	1	3.98502
70	73	4.41644	250	1	2	0	0	0	0	0	0	1	0	1	0	0	1	0	0	0	0	0	0	0	1	8.96
25	29	8.28219	1554	1	2	0	1	0	0	0	1	1	0	1	1	0	0	0	0	0	0	0	0	0	1	6.75676
58	63	11.3534	2100	1	1	0	1	0	0	0	1	0	0	0	1	0	1	0	0	0	0	0	0	0	1	5.78333
51	55	11.3726	2639	1	2	0	0	0	0	0	0	0	1	1	0	0	0	1	0	0	0	0	0	0	1	5.33365
31	34	3.5863	140	1	3	0	0	0	0	0	1	0	0	1	1	0	0	0	0	0	0	0	0	0	1	5
17	20	11.2274	2964	1	1	0	1	0	0	0	1	1	0	1	0	0	0	0	0	0	0	0	0	0	1	0.755735
54	57	5.56164	768	1	2	0	1	0	0	0	0	1	0	0	0	0	0	0	0	0	0	0	0	0	1	6.14583
55	64	11.2137	915	2	1	0	0	0	0	0	1	1	0	0	0	0	0	0	0	0	0	0	0	0	0	5.5082
53	53	1.30959	338	2	2	0	0	0	0	0	0	1	0	0	0	0	0	0	0	0	0	0	0	0	0	6.21302
59	62	9.89041	2588	1	1	0	0	0	0	0	1	1	0	1	0	0	0	0	0	0	0	0	0	0	1	5.00773
60	63	11.2767	2863	1	2	0	1	1	1	0	1	1	0	1	0	0	0	1	0	0	0	0	0	0	1	7.58819
26	34	10.274	959	1	2	0	0	0	0	0	0	1	0	1	1	0	0	0	0	0	0	0	0	0	1	7.9562
47	55	10.3562	810	2	1	0	0	0	0	0	0	0	1	1	0	0	0	0	0	0	0	0	0	0	0	0.345679
63	68	11.0603	2268	1	1	0	0	0	0	0	0	0	1	0	0	0	0	0	0	0	0	0	0	0	1	3.22751
28	32	11.2	2653	1	1	0	1	0	0	0	0	1	0	0	0	0	0	0	0	0	0	0	0	0	1	1.43159
44	53	11.2	789	2	1	0	0	0	0	0	0	1	0	1	0	0	0	0	0	0	0	0	0	0	0	2.83904
48	55	8.49863	593	1	2	0	0	0	0	0	1	0	0	1	0	0	0	0	0	0	0	0	0	0	0	7.31872
47	55	7.90137	0	1	2	0	0	0	0	0	0	0	0	0	0	0	0	0	0	0	0	0	0	0	0	0.000000000000000
58	64	8.47945	1043	1	1	0	0	0	0	0	0	0	0	1	0	0	0	0	0	0	0	0	0	0	1	5.92042
27	31	11.1151	2660	1	2	0	0	0	0	0	1	1	0	1	1	0	0	0	0	0	0	0	0	0	1	3.83459
25	26	5.40822	1624	1	1	0	0	0	0	0	1	1	0	0	0	0	0	0	0	0	0	0	0	0	1	0.000000000000000
57	62	10.2411	1941	1	1	0	0	0	0	0	1	1	1	1	0	0	0	0	0	0	0	0	0	0	1	8.79959
48	51	11.1096	2870	1	2	0	0	0	0	0	1	1	0	0	0	0	0	0	0	0	0	0	0	0	0	3.08537
45	48	11.0658	2919	1	1	0	0	0	0	0	1	1	0	1	1	0	0	0	0	0	0	0	0	0	1	5.98767
52	55	7.0274	1400	1	1	0	1	0	0	0	1	1	0	1	0	0	0	0	0	0	0	0	0	0	0	1.65
28	29	3.69041	1095	1	1	0	0	0	0	0	1	1	0	1	1	0	0	0	0	0	0	0	0	0	1	8.63014
46	47	2.09589	574	2	4	0	0	0	0	0	1	1	0	0	1	0	0	0	0	0	0	0	0	0	0	8.80314
52	59	9.69863	964	1	1	0	1	0	0	0	0	1	0	1	0	0	1	1	0	0	0	0	0	0	1	4.99481
38	43	9.09863	1519	2	2	0	1	0	0	0	1	1	1	1	1	0	0	0	0	0	0	0	0	0	0	9.4075
55	58	9.92603	2688	1	1	0	0	0	0	0	0	1	0	0	0	0	0	0	0	0	0	0	0	0	1	4.66146
69	73	4.88219	280	1	3	0	0	0	0	0	1	0	1	1	0	0	0	0	0	0	0	0	0	0	1	3
35	39	8.29589	1687	1	2	0	0	0	0	0	0	0	1	0	0	0	0	0	0	0	0	0	0	0	1	2.51037
69	71	3.51507	478	1	1	0	0	0	0	0	0	0	1	1	0	0	0	0	0	0	0	0	0	0	1	2.96653
54	61	8.72329	749	2	2	0	0	0	0	0	1	1	0	0	0	0	0	0	0	0	0	0	0	0	0	5.04673
56	59	10.8082	2820	1	1	1	0	0	0	0	1	1	0	1	1	1	0	0	1	0	0	0	0	0	1	14.7713
49	53	7.6274	1086	1	4	0	0	0	0	0	0	0	1	1	0	0	0	0	0	0	0	0	0	0	0	2.65884
33	42	10.0247	595	1	5	1	0	0	0	0	1	0	1	1	1	0	0	0	0	0	0	0	0	0	1	5.17647
55	60	10.7671	2170	1	1	0	0	0	0	0	0	1	0	1	1	0	0	0	0	0	0	0	0	0	1	1.16129
63	70	10.7342	1561	1	1	0	0	0	0	0	1	0	1	1	0	0	0	0	0	0	0	0	0	0	1	0.717489
46	51	8.41644	1504	2	1	0	1	0	0	0	1	1	0	0	0	0	0	0	0	0	0	0	0	0	0	4.32846
42	49	6.2	0	1	2	0	0	0	0	0	0	0	0	0	0	0	0	0	0	0	0	0	0	0		0.000000000000000
24	34	10.7068	368	1	5	0	0	0	0	0	0	0	0	1	1	1	0	0	0	0	0	0	0	0	1	16.7391
49	52	3.60548	266	1	1	0	0	0	0	0	1	0	0	1	0	0	0	0	0	0	0	0	0	0	1	7.56767
48	54	7.65753	758	1	2	0	0	0	0	0	1	1	0	1	0	0	0	0	0	0	0	0	0	0	1	8.0343
48	56	8.27671	79	1	2	0	0	1	0	1	0	1	0	1	0	0	0	0	0	0	0	0	0	0	1	7.08861
68	69	8.30411	2485	1	2	0	1	0	0	0	0	1	0	0	0	0	0	0	0	0	0	0	0	0	1	5.29175
25	31	7.05205	334	1	1	0	0	0	0	0	1	1	0	1	1	0	0	0	0	0	0	0	0	0	1	13.6228
41	46	7.33425	742	2	4	0	0	0	0	0	0	1	0	0	0	0	0	1	0	1	0	1	0	1	0	4.48787
56	57	3.47123	1026	1	1	0	0	0	0	0	0	1	0	1	0	0	0	0	0	0	0	0	0	0	1	2.69981
20	29	8.69041	91	1	4	0	0	0	0	0	0	1	0	1	0	0	0	0	0	0	0	0	0	0		14.6703
36	39	3.30137	182	2	2	0	0	0	0	0	1	1	0	1	0	0	0	0	0	0	0	0	0	0	0	25
41	47	6.21096	40	2	1	0	0	0	0	0	0	1	0	1	0	0	0	0	0	0	0	0	0	0	0	7.875
56	57	3.08219	854	1	2	0	0	0	0	0	1	1	0	1	0	0	0	0	0	0	0	0	0	0	1	0.163934
49	52	10.4055	2746	1	2	0	0	0	0	0	0	1	0	0	0	0	0	0	0	0	0	0	0	0	0	3.91114
46	50	6.78356	1076	1	2	0	0	0	0	0	0	0	1	1	0	0	0	0	0	0	0	0	0	0	1	4.50743
32	36	5.30959	392	2	2	0	0	0	0	0	0	1	0	1	0	0	0	0	0	0	0	0	0	0	0	8.39286
24	27	2.93425	0	1	1	0	0	0	0	0	0	0	0	0	0	0	0	0	0	0	0	0	0	0		0.000000000000000
43	45	3.50959	462	1	1	0	0	0	0	0	0	1	0	1	0	0	0	0	0	0	0	0	0	0	1	3.67532
53	60	8.63288	594	1	5	0	0	0	0	0	1	0	0	1	1	0	0	1	0	0	0	0	0	0	0	3.29966
33	36	5.50411	658	1	1	0	0	0	0	0	1	1	0	1	0	0	0	0	0	0	0	0	0	0	0	0.265957
51	59	8.38082	161	1	2	0	1	0	0	0	0	0	1	1	0	0	0	0	0	0	0	0	0	0	0	8.69565
44	46	10.1452	2870	1	2	0	0	0	0	0	1	1	0	0	1	0	0	1	0	0	0	0	0	0	0	2.26132
56	66	10.1863	112	2	5	1	0	0	0	0	0	1	0	1	0	0	1	0	0	0	0	0	0	0	1	4.28571
64	71	9.86575	896	1	5	0	0	0	0	0	1	1	0	1	0	0	0	0	1	0	0	0	0	0	1	3.82812
61	65	9.8411	2247	1	1	0	1	0	0	0	1	0	1	1	0	0	0	0	1	0	0	0	0	0	1	7.74143
49	53	7.65753	1360	2	1	0	0	0	0	0	0	1	0	0	0	0	0	0	0	0	0	0	0	0	0	9.88235
40	45	10.0685	1920	2	2	0	0	0	0	0	1	1	0	1	0	0	0	0	0	0	0	0	0	0	0	5.43229
53	60	10.0685	1013	1	1	0	0	0	0	0	0	0	1	0	0	0	0	0	0	0	0	0	0	0	0	2.83317
23	25	9.93425	2954	1	1	0	0	0	0	0	1	1	1	1	0	0	0	0	0	0	0	0	0	0	1	5.33277
51	54	7.2274	1575	1	2	0	1	0	0	0	0	1	0	0	0	0	0	0	0	0	0	0	0	0	1	1.66032
49	58	9.99178	438	2	1	0	0	0	0	0	1	0	1	1	0	1	1	0	0	0	0	0	1	0	1	10.2283
45	53	8.88219	539	2	4	0	0	0	0	0	1	1	0	1	1	0	0	1	0	0	0	0	0	0	0	6.23377
32	38	9.9726	1533	1	1	0	0	0	0	0	0	1	0	1	0	0	0	0	0	0	0	0	0	0	1	3.56164
46	55	9.96986	251	2	5	0	0	0	0	0	0	0	1	1	0	0	0	0	0	0	0	0	0	0	0	7.251
54	57	9.72055	2433	1	1	0	1	0	0	0	1	1	1	1	0	0	0	0	0	0	0	0	0	0	0	6.11385
41	47	9.90411	1690	2	1	0	0	0	0	0	1	0	1	1	0	0	1	0	0	0	0	0	0	0	0	7.04142
40	47	9.8	1085	1	2	0	0	0	0	0	0	1	0	0	0	0	0	0	0	0	0	0	0	0	0	0.516129
46	50	9.73425	2156	1	2	0	1	0	0	0	1	1	0	0	0	0	0	0	0	0	0	0	0	0	0	7.30519
54	57	6.86027	1533	1	2	0	0	0	0	0	0	1	0	0	0	0	0	0	0	0	0	0	0	0	0	2.00587
35	42	9.46849	1034	1	3	0	0	0	0	0	1	1	0	1	1	0	0	0	0	0	0	0	0	0	1	5.56093
40	44	9.50959	2246	1	1	0	0	0	0	0	1	1	1	1	0	0	0	0	0	0	0	0	0	0	1	9.83972
19	26	9.74247	1050	1	2	0	0	0	0	0	0	1	0	1	0	1	0	0	0	0	0	0	0	0	1	1.12381
59	59	1.27945	257	1	2	0	0	0	0	0	0	1	0	0	0	0	0	0	0	0	0	0	0	0	1	1.63424
41	41	0.208219	76	1	2	0	1	0	0	0	0	0	0	0	0	0	0	0	0	0	0	0	0	0	0	0.000000000000000
71	72	1.97534	413	1	5	0	0	0	0	0	0	0	0	1	0	0	1	0	0	0	0	0	0	0	1	5.84746
55	60	8.28493	987	1	2	0	0	0	0	0	0	1	0	0	0	1	0	0	0	0	0	0	0	0	1	4.45289
54	57	9.68493	2604	1	1	0	0	0	0	0	1	1	0	0	0	0	0	0	0	0	0	0	0	0	1	9.75806
47	48	6.73425	1904	2	1	0	0	0	0	0	1	1	0	1	0	0	0	0	0	0	0	0	0	0	1	9.33824
40	43	9.29315	2457	2	1	0	1	0	0	0	1	1	0	1	0	0	1	0	0	0	0	0	0	0	0	6.50794
44	50	9.56438	1013	1	2	0	0	0	0	0	1	1	0	1	0	0	0	0	0	0	0	0	0	0	0	1.09082
49	62	15.611	785	1	5	0	0	0	0	0	0	1	0	1	0	0	0	0	1	0	0	0	0	0	1	5.10191
35	40	9.24658	1348	1	1	0	0	0	0	0	1	1	0	1	0	0	0	0	0	0	0	0	0	0	1	9.39911
52	59	7.98082	196	1	2	0	1	1	1	0	0	1	0	0	0	0	0	0	0	0	0	0	0	0	1	9.64286
28	43	15.6055	111	1	2	0	0	0	0	0	0	0	1	1	0	0	0	0	0	0	0	0	0	0	0	9.45946
43	55	12.2603	0	1	2	0	0	0	0	0	0	0	0	0	0	0	0	0	0	0	0	0	0	0		0.000000000000000
40	50	15.6027	1994	1	1	0	0	0	0	0	1	1	0	1	0	0	0	0	0	0	0	0	0	0	1	9.72417
61	68	8.99726	931	1	2	0	1	0	0	0	0	1	0	0	0	0	0	0	0	0	0	1	0	1	0	2.94307
27	34	12.8932	2127	2	1	0	0	0	0	0	0	1	0	1	0	0	0	0	0	0	0	0	0	0	1	4.60743
52	54	4.38356	894	1	3	0	0	0	0	0	0	1	0	0	0	0	0	0	1	0	0	0	0	0	1	0.665548
47	49	8.95616	2437	1	1	0	0	0	0	0	1	1	0	1	0	1	0	0	0	0	0	0	0	0	1	5.55396
63	70	8.36164	364	1	1	0	0	0	0	0	0	1	0	0	0	0	0	0	0	0	0	0	0	0	1	8.36538
63	71	14.1123	1931	1	1	0	0	0	0	0	1	1	0	1	0	0	0	0	0	0	0	0	0	0	0	2.0782
31	45	14.5973	225	1	4	0	0	0	0	0	0	1	0	1	0	0	0	0	0	0	0	0	0	0	0	5.42222
22	23	3.06849	847	1	1	0	0	0	0	0	1	1	0	0	0	0	0	0	0	0	0	0	0	0	0	0.743802
27	40	14.7205	420	1	1	0	0	0	0	0	1	1	0	1	0	0	0	0	0	0	0	0	0	0	0	8.25
56	59	3.96986	193	1	1	0	0	0	0	0	0	1	0	0	0	0	0	0	0	0	0	0	0	0	1	2.17617
40	40	7.2274	2442	1	1	0	0	0	0	0	1	1	0	1	0	0	0	0	0	0	0	0	0	0	1	0.028665
51	54	4.20822	595	1	2	0	0	0	0	0	1	1	0	1	1	0	0	0	1	1	0	0	0	0	0	2.58824
55	57	6.16986	1835	1	1	0	0	0	0	0	1	1	0	1	0	0	0	0	0	0	0	0	0	0	1	8.35422
53	54	5.82466	2056	1	2	0	0	0	0	0	0	1	0	1	1	0	0	0	0	0	0	0	0	0	1	8.93482
30	38	8.56986	224	1	1	0	0	0	0	0	0	1	0	1	0	0	0	0	0	0	0	0	0	0	1	7.8125
45	52	15.3644	2966	1	1	0	0	0	0	0	0	1	0	1	0	0	0	0	0	0	0	0	0	0	1	5.8884
51	56	9.73699	1930	1	1	0	1	0	0	0	1	1	0	1	0	0	0	0	0	0	0	0	0	0	0	6.02073
36	37	3.74247	963	1	1	0	0	0	0	0	1	1	0	1	0	0	0	0	0	0	0	0	0	0	1	5.99688
65	69	4.29041	238	1	1	0	0	0	0	0	0	1	0	1	0	0	0	0	0	0	0	0	0	0	1	18.2353
42	51	11.4822	742	1	1	0	0	0	0	0	0	1	0	0	0	0	0	0	0	0	0	0	0	0	0	3.96226
70	71	8.27671	2765	2	1	0	0	0	0	0	1	0	1	1	0	1	0	0	0	0	0	0	0	0	1	6.72152
57	64	15.1781	2779	1	1	0	0	0	0	0	0	0	0	1	0	0	0	0	0	0	0	0	0	0	1	3.3548
45	53	10.811	784	2	2	0	0	0	0	0	1	1	0	1	0	0	0	0	0	0	0	0	0	0	0	4.17474
67	70	4.64658	700	1	1	0	0	1	1	0	0	1	0	0	0	0	0	0	0	0	0	0	0	0	1	6.15
46	47	0.786301	56	1	3	0	0	0	0	0	0	1	0	1	0	0	0	0	0	0	0	0	0	0	0	5
56	57	3.14795	766	1	3	0	0	0	0	0	1	1	0	0	0	0	0	0	0	0	0	0	0	0	0	4.29504
36	45	9.89863	308	1	2	0	0	0	0	0	0	0	1	1	0	0	0	0	0	0	0	0	0	0	1	2.72727
33	42	15.5288	2310	1	1	0	0	0	0	0	0	1	1	0	0	0	0	0	0	0	0	0	0	0	1	6.88528
20	20	3.08219	1022	1	2	0	0	0	0	0	1	1	0	1	0	0	0	0	0	0	0	0	0	0	1	5.2544
49	61	15.5945	1198	1	3	0	0	0	0	0	0	1	0	1	0	0	0	1	0	0	0	0	0	0	1	3.68114
59	63	4.34795	112	1	3	0	1	0	0	0	1	0	1	0	0	0	0	0	0	0	0	0	0	0	1	4.6875
51	60	15.5726	2086	1	2	0	0	0	0	0	0	1	0	0	0	0	0	0	0	0	0	0	0	0	1	3.43432
79	80	2.07945	476	2	5	0	0	0	0	0	1	0	1	1	0	0	0	0	0	0	1	0	0	1	1	5.29412
53	54	2.90137	399	1	1	0	0	0	0	0	1	1	1	1	0	0	0	0	0	0	0	0	0	0	1	7.36842
53	64	12.0438	252	1	5	0	0	0	0	0	0	1	1	1	0	0	0	0	0	0	0	0	0	0	1	2.5
56	58	8.97534	2527	1	2	0	0	0	0	0	1	1	0	1	0	0	0	0	0	0	0	0	0	0	1	2.20815
40	52	15.6384	1288	1	2	0	0	0	0	0	0	1	0	1	0	0	0	0	0	0	0	0	0	0	0	7.28261
26	35	9.29589	0	1	1	0	0	0	0	0	0	0	0	0	0	0	0	0	0	0	0	0	0	0		0.000000000000000
60	67	12	1496	1	1	0	0	0	0	0	1	1	0	1	0	0	0	0	0	0	0	0	0	0	1	6.80481
42	43	3.8137	1015	1	1	0	0	0	0	0	1	1	1	1	0	0	0	0	0	0	0	0	0	0	1	11.0246
21	21	0.210959	77	1	1	0	0	0	0	0	0	1	1	1	0	0	0	0	0	0	0	0	0	0	1	5.45455
36	43	12.1699	1610	1	2	0	0	0	0	0	0	1	1	1	0	0	0	0	0	0	0	0	0	0	1	8.92112
46	51	10.7205	2163	1	1	0	0	0	0	0	0	0	1	1	0	0	0	0	0	0	0	0	0	0	1	2.19048
63	64	0.956164	140	1	5	0	0	0	0	0	0	0	1	1	0	0	0	0	0	0	0	0	0	0	0	7
56	59	8.79178	1850	1	1	0	0	0	0	0	1	1	1	1	1	0	0	0	0	0	0	0	0	0	1	8.85946
53	56	4.49041	245	1	1	0	0	0	0	0	0	1	0	1	0	0	0	0	0	0	0	0	0	0		20.1633
49	51	5.1589	1148	2	2	0	1	0	0	0	1	1	0	1	1	0	0	0	0	0	0	0	0	0	1	5.80401
36	43	9.64932	910	1	2	1	0	0	0	0	0	1	0	1	0	0	0	0	0	0	0	0	0	0	1	7.15385
41	46	4.8137	121	1	2	0	0	0	0	0	0	0	0	0	0	0	0	0	0	0	0	0	0	0	1	4.6281
22	25	5.72055	941	1	1	0	0	0	0	0	1	1	0	1	0	0	0	0	0	0	0	0	0	0	1	4.61211
17	19	2.44658	404	1	2	0	0	0	0	0	1	1	0	1	0	0	0	0	0	0	0	0	0	0	1	5.22277
35	38	15.2795	4165	1	1	0	0	0	0	0	1	1	0	1	0	1	0	0	0	0	0	0	0	0	0	1.23241
56	58	9.70411	3038	1	1	0	0	0	0	0	0	1	0	0	0	0	0	0	0	0	0	0	0	0	1	3.51382
56	60	8.24658	1484	1	2	0	0	0	0	0	0	1	0	0	0	0	0	0	0	0	0	0	0	0	1	6.01415
13	20	8.47671	532	2	1	0	0	0	0	0	1	1	0	0	0	0	0	0	0	0	0	0	0	0	0	0.657895
41	42	0.939726	84	1	1	0	0	0	0	0	0	1	0	1	1	0	1	0	0	0	0	0	0	0	1	10
64	70	8.53973	784	1	1	0	0	0	0	0	0	1	0	1	0	0	0	0	0	0	0	0	0	0	1	3.125
46	52	6.30959	210	1	1	0	0	0	0	0	0	0	1	1	1	0	0	0	0	0	0	0	0	0	0	3.16667
64	68	11.0466	2737	1	1	0	1	0	0	0	0	1	0	0	0	0	0	0	0	0	0	0	0	0	1	1.94666
16	20	5.69589	744	1	3	0	0	0	0	0	1	1	0	0	1	0	0	0	0	0	0	0	0	0	1	7.77957
58	65	8.0137	385	1	1	0	0	0	0	0	0	1	0	1	0	0	0	0	0	0	0	0	0	0	0	7.53247
42	49	7.54795	189	1	1	0	1	0	0	0	1	1	0	1	0	0	0	0	0	0	0	0	0	0	1	15.5556
37	45	15.5644	2716	1	1	0	0	0	0	0	0	0	0	1	1	1	0	0	0	0	0	0	0	0	1	1.7268
76	86	9.72329	210	1	5	0	0	0	0	0	0	0	1	0	0	0	0	1	0	0	0	1	0	1	1	9.33333
57	62	5.6	553	1	2	0	0	0	0	0	1	1	0	1	0	0	0	0	0	0	0	0	0	0	1	0.000000000000000
27	27	1.44658	275	2	2	0	0	0	0	0	0	0	1	0	0	0	0	0	0	0	0	0	0	0	0	6.10909
30	38	10.6411	901	1	2	0	0	0	0	0	1	0	1	1	0	0	0	0	0	0	0	0	0	0	1	4.5061
56	70	15.6137	533	1	5	0	0	0	0	0	0	1	1	1	0	0	0	0	0	0	0	0	0	0	1	3.41463
60	75	15.6493	56	2	5	0	0	0	0	0	0	1	0	1	0	0	0	0	0	0	0	0	0	0	1	7.5
62	65	4.64932	623	1	3	0	1	0	0	0	0	0	1	0	0	0	0	0	0	0	0	0	0	0	1	6.06742
58	66	8.73699	238	1	3	0	1	0	0	0	0	1	0	1	0	0	0	0	0	0	0	0	0	0	1	8.04622
59	70	13.674	861	1	2	0	0	0	0	0	0	1	0	0	0	0	0	0	0	0	0	1	0	1	1	8.07201
60	67	15.5233	2851	1	2	0	0	0	0	0	0	1	0	0	0	0	0	0	0	0	0	0	0	0	0	5.65942
63	70	9.69863	684	2	1	0	0	0	0	0	0	0	0	1	0	0	0	0	0	0	0	0	0	0	0	5.52632
44	58	15.5096	308	1	1	0	0	0	0	0	0	0	0	1	0	0	1	0	0	0	0	0	0	0	1	8.40909
44	49	8.00274	1113	1	1	0	1	0	0	0	0	1	0	0	0	0	0	1	0	0	0	0	0	0	1	2.2327
53	55	3.83562	392	1	1	0	1	0	0	0	1	1	0	1	0	0	0	0	0	0	0	0	0	0	1	1.25
57	58	2.66575	532	2	4	0	1	0	0	0	0	0	1	0	0	0	0	1	0	0	0	0	0	0	0	2.10526
29	33	4.69589	392	1	1	0	0	0	0	0	0	1	1	0	0	0	0	0	0	0	0	0	0	0	0	9.375
51	59	12.6384	1512	1	1	0	1	0	0	0	0	1	1	1	0	1	0	0	0	0	0	0	0	0	1	11.8287
42	49	8.5589	224	1	2	0	0	0	0	0	0	1	0	0	0	0	0	0	0	0	0	0	0	0	1	5.15625
51	52	0.868493	129	1	1	0	0	0	0	0	0	1	0	0	0	0	0	1	0	0	0	0	0	0	0	8.68217
51	58	15.2849	2783	1	1	0	0	0	0	0	1	1	0	1	0	0	0	0	0	1	0	0	0	0	0	7.26554
32	40	8.7589	0	1	2	0	0	0	0	0	0	0	0	0	0	0	0	1	0	0	0	0	0	0	0	0.000000000000000
63	68	6.28493	404	1	1	0	0	0	0	0	0	1	0	0	0	0	0	0	0	0	0	0	0	0	1	5.02475
72	73	4.28219	1365	1	2	0	0	0	0	0	1	0	0	0	0	0	0	0	0	0	0	1	0	1	1	6.7381
40	49	10.2219	336	1	3	0	0	0	0	0	0	0	1	1	0	0	0	0	0	0	0	0	0	0	1	1.66667
55	61	10.2027	1631	2	1	0	1	0	0	0	1	1	0	1	1	0	0	0	0	0	0	0	0	0	1	9.39914
69	74	7.5863	854	1	5	1	0	0	0	0	1	0	1	1	0	0	0	0	0	0	0	0	0	0	1	7.55855
12	13	9.04658	2800	1	1	0	0	0	0	0	0	1	0	0	0	0	0	0	0	0	0	0	0	0	1	0.543929
60	67	10.6027	1110	1	1	0	0	0	0	0	0	1	1	1	0	0	0	1	0	0	0	1	0	1	1	3.94144
49	51	9.76712	2907	1	1	0	0	0	0	0	1	1	0	1	0	0	0	0	0	0	0	0	0	0	0	6.33299
50	54	11.9863	2961	1	1	0	0	0	0	0	0	1	0	0	0	0	0	0	0	0	0	0	0	0	1	3.86525
47	54	8.87945	812	2	1	0	0	0	0	0	1	1	0	0	0	1	0	0	0	0	0	0	0	0	0	9.31034
61	69	15.5479	2763	1	2	0	1	0	0	0	1	1	0	1	0	0	0	0	0	0	0	0	0	0	1	2.04488
43	50	15.4329	2868	1	2	0	0	0	0	0	1	1	1	1	0	0	0	0	0	0	0	0	0	0	1	3.32374
40	52	15.2795	1099	1	3	0	0	0	0	0	1	1	0	1	0	0	0	0	0	0	0	0	0	0	1	6.87898
46	52	6.99452	294	1	1	0	0	0	0	0	0	1	0	1	0	0	0	0	0	0	0	0	0	0	1	9.04762
63	70	14.1671	2308	1	1	0	0	0	0	0	0	0	0	0	0	0	0	1	0	0	1	1	0	1	1	4.14428
48	54	6.53151	84	1	1	0	0	0	0	0	1	0	1	1	0	0	0	0	0	0	0	0	0	0	0	40
45	53	15.6247	2513	1	1	0	0	0	0	0	1	0	1	1	0	0	0	0	0	0	1	0	0	1	1	5.41783
62	75	14.7315	756	1	2	0	0	0	0	0	1	0	1	1	0	0	0	0	0	0	0	0	0	0	1	4.62963
46	60	15.5918	371	1	4	1	1	0	0	0	0	0	1	1	0	0	0	0	0	0	0	0	0	0	0	4.33962
34	42	14.2274	2370	1	1	0	0	0	0	0	1	1	0	0	0	0	0	0	0	0	0	0	0	0	0	19.154
49	56	10.1014	1250	2	2	0	0	0	0	0	1	1	0	1	0	0	1	0	0	0	0	0	0	0	1	19.284
57	60	6.87671	1508	1	1	0	0	0	0	0	0	1	0	1	1	0	1	0	0	0	0	0	0	0	1	8.67374
32	38	6.74247	14	2	1	0	0	0	0	0	0	1	0	0	1	0	0	0	0	0	0	0	0	0	1	65
39	52	15.5452	700	1	5	0	0	0	0	0	0	1	0	1	0	0	0	0	0	0	0	0	0	0	0	4.09714
51	63	15.6329	1184	1	2	0	0	0	0	0	0	1	0	1	0	0	0	0	0	0	0	0	0	0	1	5.67568
50	55	11.526	2149	1	1	0	1	0	0	0	0	1	0	0	0	0	0	0	0	0	0	0	0	0	0	0.985575
42	52	15.3918	1722	1	2	0	0	0	0	0	1	0	0	1	0	0	0	0	0	0	0	0	0	0	1	5.65041
37	40	10.4192	2611	1	2	0	1	0	0	0	0	1	0	1	1	0	0	0	0	0	0	0	0	0	0	3.81003
59	66	10.3123	1006	1	1	0	0	0	0	0	1	0	1	1	0	0	0	0	0	0	0	0	0	0	1	6.64513
45	52	15.5479	2938	1	1	0	0	0	0	0	0	1	0	0	0	0	0	0	0	0	0	0	0	0	0	1.68924
77	78	1.72603	294	2	1	0	0	0	0	0	1	1	0	1	0	0	1	0	0	0	0	0	0	0	1	4.7619
56	63	7.59178	140	1	2	0	1	0	0	0	1	1	0	1	0	0	1	0	0	0	0	0	0	0	1	5
57	58	7.72603	2538	1	1	0	0	0	0	0	1	1	0	0	0	0	0	0	0	0	0	0	0	0	1	2.68046
48	56	15.2027	2518	1	2	0	0	0	0	0	0	1	0	0	0	0	0	0	0	0	0	0	0	0	1	9.85306
67	72	5.56164	28	2	5	0	0	0	0	0	0	0	1	1	0	0	0	0	1	0	0	0	0	0	1	1.42857
60	67	12.3315	1666	1	2	0	0	0	0	0	1	1	1	1	0	0	0	0	0	0	0	0	0	0	1	5.69478
37	40	7.54247	1647	1	1	0	0	0	0	0	1	1	0	1	0	0	0	0	0	0	0	0	0	0	1	10.7104
34	42	15.6137	2611	1	1	0	0	0	0	0	0	1	0	0	0	0	0	0	0	0	0	0	0	0	1	2.83531
20	32	15.5342	1169	1	3	0	0	0	0	0	0	1	0	1	0	1	0	0	0	0	0	0	0	0	1	13.5329
51	59	8.84658	112	1	2	1	1	0	0	0	1	1	0	0	0	0	1	0	0	0	0	0	0	0	1	7.5
55	55	1.03562	138	1	2	0	0	0	0	0	1	1	0	1	0	0	0	0	0	0	0	0	0	0	1	9.13043
48	56	11.0493	1127	1	2	0	1	0	0	0	0	1	0	0	0	0	0	0	0	0	0	0	0	0	1	3.29193
62	64	6.91781	1952	1	1	0	0	0	0	0	0	1	0	0	0	0	0	0	0	0	0	0	0	0	1	5.93494
43	53	15.5863	2044	1	2	0	1	0	0	0	0	1	0	1	0	0	0	0	0	0	0	0	0	0	1	3.27055
72	79	7.41096	140	2	2	0	0	0	0	0	0	0	0	0	0	0	0	0	0	0	0	0	0	0	1	5
61	67	15.4959	3262	2	1	0	1	0	0	0	1	1	1	1	0	0	0	1	0	0	0	0	0	0	1	4.53863
52	57	5.61918	168	1	1	0	0	0	0	0	1	1	0	0	0	0	0	0	0	0	0	0	0	0	0	10.4524
50	53	3.79178	378	1	5	0	0	0	0	0	0	0	1	0	0	0	0	0	0	0	0	0	0	0	1	7.77778
59	68	15.5863	2247	1	1	0	0	0	0	0	1	1	0	0	1	0	0	0	0	0	0	0	0	0	0	3.67601
61	63	2.32055	280	1	1	0	0	0	0	0	1	1	0	1	0	0	0	0	0	0	0	0	0	0	1	12.125
36	40	10.4521	2261	1	1	0	0	0	0	0	0	1	0	0	0	0	0	0	0	0	0	0	0	0	0	0.356037
49	51	4.66575	1227	1	4	0	0	0	0	0	0	1	0	1	0	0	0	0	0	0	0	0	0	0	1	4.5925
46	52	8.16712	777	1	1	0	0	0	0	0	1	1	0	1	0	0	0	0	0	0	0	0	0	0	0	6.91763
42	42	3.35616	1015	1	5	0	0	0	0	0	1	1	0	1	0	0	0	0	0	0	0	0	0	0	0	11.4138
23	26	6.32603	1126	1	1	0	0	0	0	0	1	1	0	1	1	0	0	0	0	0	0	0	0	0	1	6.7762
50	52	7.84384	2093	1	1	0	0	0	0	0	1	1	0	1	0	0	0	0	0	0	0	0	0	0	1	4.79933
14	17	3.79726	574	1	1	0	0	0	0	0	0	1	0	1	0	0	0	0	0	0	0	0	0	0	1	5.36585
59	61	4.86301	968	2	1	0	1	0	0	0	1	1	0	1	0	0	0	0	0	0	0	0	0	0	0	0.597107
38	40	8.11507	2324	2	2	0	1	0	0	0	1	1	0	1	0	1	0	0	0	0	0	0	0	0	1	11.8675
43	48	7.97808	1029	1	3	0	0	0	0	0	1	0	1	0	0	0	0	0	0	0	0	0	0	0	1	8.5034
26	33	7.99178	567	1	3	1	0	0	0	0	0	1	0	1	1	1	0	0	0	0	0	0	0	0	1	6.71958
24	28	7.9589	1400	1	2	0	0	0	0	0	0	1	0	1	0	0	0	0	0	0	0	0	0	0	1	3.9
40	40	0.632877	189	1	1	0	0	0	0	0	1	0	1	1	1	0	0	0	0	0	0	0	0	0	1	23.1481
24	32	7.82466	133	1	2	0	0	0	0	0	0	1	0	1	1	0	0	0	0	0	0	0	0	0	0	5
51	52	1.32329	273	1	1	0	0	0	0	0	1	1	1	1	1	0	0	0	0	0	0	0	0	0	1	9.23077
37	39	6.09863	1519	1	2	0	1	0	0	0	1	1	0	1	1	0	0	0	0	0	0	0	0	0	1	0.599078
41	43	2.28219	56	1	5	0	0	0	0	0	0	0	0	1	0	0	0	0	0	0	0	0	0	0	0	20
55	58	6.17534	1050	2	1	0	0	0	0	0	0	1	0	1	0	0	0	0	0	0	0	0	0	0	0	3.13333
62	62	2.49315	840	1	1	0	0	0	0	0	1	1	0	1	0	0	0	0	0	1	0	0	0	0	1	11.2917
38	39	1.45205	236	1	2	0	1	0	0	0	0	0	1	0	0	0	0	0	0	0	0	0	0	0	1	10.0847
41	47	7.74795	966	1	1	0	0	0	0	0	1	1	0	1	0	0	0	0	0	0	0	0	0	0	1	9.81884
28	29	4.94247	1468	1	2	0	1	0	0	0	1	1	0	1	0	0	0	0	0	0	0	0	0	0	1	9.76839
43	44	7.71507	2464	1	1	0	0	0	0	0	1	1	0	1	0	0	0	0	0	0	0	0	0	0	1	5.66558
6	6	6.97808	2428	2	1	0	0	0	0	0	0	1	0	1	0	0	0	0	0	0	0	0	0	0	1	2.36326
57	57	7.57534	2520	1	2	0	0	0	0	0	0	1	0	0	0	0	0	0	0	0	0	0	0	0	1	2.6369
61	65	7.58356	1029	1	5	0	0	0	0	0	1	1	0	1	0	0	0	0	0	0	0	0	0	0	1	6.09329
51	51	7.47945	2686	1	1	0	0	0	0	0	1	1	0	1	1	0	0	0	0	0	0	0	0	0	0	13.1348
39	43	7.31781	1198	1	3	0	1	0	0	0	1	1	1	1	0	0	0	0	0	0	0	0	0	0	1	2.42487
56	56	6.40548	2142	1	2	0	0	0	0	0	1	1	0	1	0	0	0	1	0	0	0	0	0	0	0	5.19141
51	51	0.920548	105	2	1	0	0	0	0	0	1	1	0	0	0	0	0	1	0	0	0	0	0	0	0	14.6667
63	64	2.6137	448	2	2	0	0	0	0	0	0	0	0	1	1	1	0	0	0	0	0	0	0	0	0	9.6875
60	60	5.01096	1773	1	1	0	0	0	0	0	1	1	1	1	0	0	0	0	0	0	0	0	0	0	1	19.78
59	61	7.45753	1959	1	1	0	0	0	0	0	0	1	0	1	0	0	0	0	0	0	0	0	0	0	0	1.29148
33	33	5.33151	1864	1	2	0	0	0	0	0	1	0	1	1	0	0	0	0	0	0	0	0	0	0	1	7.59388
45	50	7.4411	910	1	5	0	0	0	0	0	1	1	0	1	1	0	0	0	0	0	0	0	0	0	1	5.30769
54	57	4.9726	492	1	1	0	0	0	0	0	1	1	1	1	0	0	0	0	0	0	0	0	0	0	0	4.8374
32	37	7.32603	612	1	1	0	0	0	0	0	1	1	0	1	0	0	0	0	0	0	0	0	0	0	1	5.37582
31	31	7.19178	2422	1	1	0	0	0	0	0	1	1	1	1	0	0	0	0	0	0	0	0	0	0	0	2.48266
33	37	4.06575	28	1	3	0	0	0	0	0	1	1	0	1	0	0	0	0	0	0	0	0	0	0	1	10
32	34	4.75616	1113	1	2	0	0	0	0	0	0	1	1	1	0	1	0	0	0	0	0	0	0	0	0	5.97484
67	67	0.6	30	1	1	0	0	0	0	0	1	0	0	1	1	0	0	0	0	0	0	0	0	0	1	9.33333
45	46	3.30411	987	2	1	0	1	0	0	0	1	1	0	1	1	0	0	0	0	0	0	0	0	0	0	8.7234
45	50	6.98082	637	1	1	0	0	0	0	0	1	1	0	1	0	0	0	0	0	0	0	0	0	0	0	0.43956
48	54	7	427	1	5	0	0	0	0	0	0	0	1	1	0	0	0	0	0	0	0	0	0	0	1	6.53396
44	45	1.76164	350	1	1	0	0	0	0	0	1	1	0	1	0	0	0	0	0	0	0	0	0	0	0	7.5
41	44	5.63836	785	1	1	0	0	0	0	0	0	0	1	1	1	0	0	0	0	0	0	0	0	0	1	2.80892
42	45	5.67671	1107	2	1	0	0	0	0	0	1	1	0	1	0	0	0	0	0	0	0	0	0	0	0	3.4327
19	20	4.73699	1505	1	2	0	1	0	0	0	1	1	0	0	0	0	0	0	0	0	0	0	0	0	1	5.99003
36	37	2.16986	589	2	1	0	0	0	0	0	1	1	0	1	1	0	0	0	0	0	0	0	0	0	0	4.02377
27	28	1.5726	434	1	1	0	0	0	0	0	1	1	0	1	0	0	0	0	0	0	0	0	0	0	0	4.03226
59	60	2.58356	600	1	2	0	0	0	0	0	1	1	0	0	0	0	0	0	0	0	0	0	0	0	0	5.01667
46	47	5.75342	1960	2	2	0	0	0	0	0	1	1	0	1	0	0	0	1	0	0	0	0	0	0	0	4.90306
